# Supplementary material for: MiR-CLIP reveals iso-miR selective regulation in the miR-124 targetome
Source: Nucleic Acids Res. 2020 Dec 9;49(1):25–37. doi: 10.1093/nar/gkaa1117 (PMC7797034; doi:10.1093/nar/gkaa1117)
Supplement: gkaa1117_Supplemental_Files [file gkaa1117_supplemental_files.zip]

Archive with 3 entries (3 files):
- Wang Figure S10.xlsx
- Wang Table S11.xlsx
- Wang_SI.pdf
