# Supplementary material for: MiR-CLIP reveals iso-miR selective regulation in the miR-124 targetome
Source: Nucleic Acids Res. 2020 Dec 9;49(1):25–37. doi: 10.1093/nar/gkaa1117 (PMC7797034; doi:10.1093/nar/gkaa1117)
Supplement: gkaa1117_Supplemental_Files [file gkaa1117_supplemental_files.zip › Wang Figure S10.xlsx]

## Sheet: Replicate 1
hsa-miR-124-3p +/- 2nt
..>>>>>>>>>>>>>>>>>>>>>>..
ATTAAGGCACGCGGTGAATGCCAAGA
	Counts
ATTAAGGCACGCGGTGAATGCC....	1746
ATTAAGGCACGCGGTGAATGCCT...	1540
AT-AAGGCACGCGGTGAATGCCT...	411
ATTAAGGCACGCGGTGAATGC.....	338
ATTAAGGCACGCGGTGAATG......	313
ATTAAGG-ACGCGGTGAATGCC....	225
ATTAAGGC-CGCGGTGAATGCCT...	212
ATTAAGGC-CGCGGTGAATGCC....	132
ATTAAGG-ACGCGGTGAATGCCT...	124
ATTAAGACACGCGGTGAATGCC....	89
ATTAAGGCACGCGGTG..........	63
ATTAAGGCACGCGGTGAA........	51
ATTAAGGCACGCGGTGAACGCCT...	51
ATTAAGGTACGCGGTGAATGCC....	48
ATTAAGTCACGCGGTGAATGCC....	47
ATTAAGGCACGCGGT...........	32
ATTAAGGCACGCGGTGAAT.......	32
ATTAAGG-ACGCGGTGAATGC.....	27
ATTAAGGCACGCGGTGAATGCTT...	24
ATTAAGGCACGCGGTGA.........	21
ATTAAGGAACGCGGTGAATGCC....	18
ATTAAGGCACGCGGTGAATGCT....	18
ATTAAGGTACGCGGTGAATGCCT...	15
AT-AAGGCACGCGGTGAATGCC....	14
ATTAAG-CACGCGGTGAATGCC....	13
ATTAAGGCACGCGGTGAACGCC....	13
AT-AAGGCACGCGGTGAATGCTT...	13
ATTAAGG-ACGCGGTGAATG......	12
ATTAAGGCACGCTGTGAATGCCT...	12
ATTAAGGC-CGCGGTGAATGC.....	11
A-TAAGGCACGCGGTGAATGCC....	11
ATTAA-GCACGCGGTGAATGCC....	11
ATTAAG-CACGCGGTGAATGCCT...	11
ATTAAGGCACGCTGTGAATGCC....	10
ATTAAGGAACGCGGTGAATGCCT...	10
ATTAAGTCACGCGGTGAATG......	9
ATTAAGGCACGCGGTGAATGT.....	9
CTTAAGGCACGCGGTGAATGCCT...	9
ATTAAGGCTCGCGGTGAATGCC....	8
ATTAAGGCACGCGGTGAATGCCA...	8
ATTAAGTCACGCGGTGAATGCCT...	8
ATTAAGACACGCGGTGAATG......	7
ATTAAGGC-CGCGGTGAATG......	7
ATTAAAGCACGCGGTGAATGCC....	7
ATTAAGGCACGCAGTGAATGCCT...	7
ATTAAGGCACGCGG............	6
ATTAAGG-ACGCGGTGAAT.......	6
ATTAAGGTACGCGGTGAATG......	6
AATAAGGCACGCGGTGAATGCC....	6
ATTAAGGCACGCAGTGAATGCC....	6
ATTAAGGCACGCGGTGAATGTT....	6
ATCAAGGCACGCGGTGAATGCCT...	6
ATTAAGGCACGCGGTGAACGC.....	5
ATTAAGGTACGCGGTGAATGC.....	5
ATTAAGCCACGCGGTGAATGCC....	5
ATTAAGGCA-GCGGTGAATGCC....	5
ATTAAGGCACG-GGTGAATGCC....	5
ATTAAAGCACGCGGTGAATGCCT...	5
ATTAAGGC-CGCGGTGAATGCTT...	5
ATTAAGGCACGCGGTGAATGCCTT..	5
ATTAAGACACGCGGTGAATGC.....	4
ATAAAGGCACGCGGTGAATGCC....	4
ATCAAGGCACGCGGTGAATGCC....	4
ATTAAGGCACGCGGTAAATGCC....	4
ATTAAGGCACGCGGTGAA-GCC....	4
ATTAAGGCACGCGGTGAATGCA....	4
ATTAAGGCACTCGGTGAATGCC....	4
ATTAAGGCCCGCGGTGAATGCC....	4
ATTAGGGCACGCGGTGAATGCC....	4
-TTAAGGCACGCGGTGAATGCCT...	4
A-TAAGGCACGCGGTGAATGCCA...	4
AT-AAGGCACGCGGTGAATGCCA...	4
ATTAAGACACGCGGTGAATGCCT...	4
ATTAAGGCACGCGGTGAATGC-A...	4
ATTAAGGCACGTGGTGAATGCCT...	4
ATTAGGGCACGCGGTGAATGCCT...	4
ATTAAGGC-CGCGGTGAATGCCTT..	4
ATTAAGGCACGCGGTGAATGCCCA..	4
AT........................	3
ATTAAGGCACGCG.............	3
ATTAAGG-ACGCGGTG..........	3
ATTAAGTCACGCGGTG..........	3
A-TAAGGCACGCGGTGAATGC.....	3
AT-AAGGCACGCGGTGAATGC.....	3
ATTAAGGCACGCTGTGAATGC.....	3
-TTAAGGCACGCGGTGAATGCC....	3
ATT-AGGCACGCGGTGAATGCC....	3
ATTA-GGCACGCGGTGAATGCC....	3
ATTAAGGCACGCGGT-AATGCC....	3
ATTAAGGCACGCGGTGAATCCC....	3
ATTAAGGCACGTGGTGAATGCC....	3
ATTAAGGCATGCGGTGAATGCC....	3
ATTAAGGCGCGCGGTGAATGCC....	3
ATTAATGCACGCGGTGAATGCC....	3
GTTAAGGCACGCGGTGAATGCC....	3
ATTAAGGCACGCGGTGAATGCCC...	3
ATTAAGGCATGCGGTGAATGCCT...	3
ATTAAGGCACGCGGTGAATGCC-TG.	3
ATTAAGGCAC................	2
ATTAAGGCACG...............	2
ATTAAGG-ACGCGGT...........	2
ATTAAGACACGCGGTG..........	2
ATTAAGGCACACGGTG..........	2
ATTAAGGCACGCGGTGAAC.......	2
ATTAAGGCACGCGGTG-ATG......	2
ATTAAGGCACGCGGTGAACG......	2
ATTAAGGCACGTGGTGAATG......	2
AATAAGGCACGCGGTGAATGC.....	2
ATTAAGGCA-GCGGTGAATGC.....	2
ATTAAGGCACGCGGTGAATGA.....	2
ACTAAGGCACGCGGTGAATGCC....	2
ATTAAGG-ACACGGTGAATGCC....	2
ATTAAGG-ACGCGGTGAATGCT....	2
ATTAAGGCACGCGGGGAATGCC....	2
ATTAAGGCACGCGGTG-ATGCC....	2
ATTAAGGCACGCGGTGA-TGCC....	2
ATTAAGGCACGCGGTGAATACC....	2
ATTAAGGCACGCGGTGAATGAC....	2
ATTAAGGCACGCGGTGAATGTC....	2
ATTAAGGCACGCGGTGAGTGCC....	2
ATTAAGGCACGCGGTGGATGCC....	2
ATTAAGGCAGGCGGTGAATGCC....	2
ATTGAGGCACGCGGTGAATGCC....	2
ATTTAGGCACGCGGTGAATGCC....	2
ATTA-GGCACGCGGTGAATGCCT...	2
ATTAAGCCACGCGGTGAATGCCT...	2
ATTAAGGC-CGCGGTGAATGCCA...	2
ATTAAGGCA-GCGGTGAATGCCT...	2
ATTAAGGCACGCG-TGAATGCCT...	2
ATTAAGGCACGCGATGAATGCCT...	2
ATTAAGGCACGCGGGGAATGCCT...	2
ATTAAGGCACGCGGTGAA-GCCT...	2
ATTAAGGCACGCGGTGGATGCCT...	2
ATTAAGGCGCGCGGTGAATGCCT...	2
ATTAAGGTACGCGGTGAATGCCA...	2
ATTGAGGCACGCGGTGAATGCCT...	2
GTTAAGGCACGCGGTGAATGCCT...	2
ATTAAGG-ACGCGGTGAATGCCTT..	2
ATTAAGGCACGCGGTGAATGC-AT..	2
ATTAAGGCACGCGGTGAATGCCAT..	2
GT........................	1
ATTAA.....................	1
ATTAAGGCA.................	1
ATTAAGGTACG...............	1
A-TAAGGCACGCGGT...........	1
ATTAAGGCAC-CGGT...........	1
ATTAAGGTACGCGGT...........	1
ATTAAGTCACGCGGT...........	1
ATTTAGGCACGCGGT...........	1
A-TAAGGCACGCGGTG..........	1
ATTAA-GCACGCGGTG..........	1
ATTAAGGC-CGCGGTG..........	1
ATTAAGGCAC-CGGTG..........	1
ATTAAGGCACGCGGTC..........	1
ATTAAGGCCCGCGGTG..........	1
ATTATGGCACGCGGTG..........	1
ATTGAGGCACGCGGTG..........	1
ATTAAGACACGCGGTGA.........	1
ATTAAGGTACGCGGTGA.........	1
ATTAAGGCACGCGGTGAC........	1
ATTAAGGTACGCGGTGAA........	1
ATTAAGGCACGCTGTGAAT.......	1
A-TAAGGCACGCGGTGAATG......	1
AGTAAGGCACGCGGTGAATG......	1
ATTAAAGCACGCGGTGAATG......	1
ATTAAGGAACGAGGTGAATG......	1
ATTAAGGCACG-GGTGAATG......	1
ATTAAGGCACGCGGT-AATG......	1
ATTAAGGCACGCGGTGA-TG......	1
ATTAAGGCACGCGGTGAATC......	1
ATTAAGGCACGCGGTGAATT......	1
ATTAAGGCACGCGGTTAATG......	1
ATTAAGGCACGCTGTGAATG......	1
ATTAAGGCGCGCGGTGAATG......	1
ATTAAGGCTCGCGGTGAATG......	1
ATTAATGCACGCGGTGAATG......	1
ATTAAGCCACGCGGTGAATGC.....	1
ATTAAGGAACGCGGTGAATGC.....	1
ATTAAGGCA-GCGGTGAATGT.....	1
ATTAAGGCACG-GGTGAATGC.....	1
ATTAAGGCACGCAGTGAATGC.....	1
ATTAAGGCACGCGCTGAATGC.....	1
ATTAAGGCACGCGCTGAATGT.....	1
ATTAAGGCACGCGGTGAAAAA.....	1
ATTAAGGCACGCGGTGAAT-C.....	1
ATTAAGGCACGCGGTGAATAC.....	1
ATTAAGGCTCGCGGTGAATGC.....	1
ATTAAGTCACGCGGTGAATGC.....	1
ATTAGGGCACGCGGTGAATGC.....	1
ATTGAGGCACGCGGTGAATGC.....	1
AGTAAGGCACGCGGTGAATGCC....	1
ATTAACGCACGCGGTGAATGCC....	1
ATTAAG--ACGCGGTGAATGCC....	1
ATTAAGGC-CGCGGTGAATACC....	1
ATTAAGGCAAGCGGTGAATGCC....	1
ATTAAGGCACACGGTGAATGCC....	1
ATTAAGGCACGCGATGAATGCC....	1
ATTAAGGCACGCGG--AATGCC....	1
ATTAAGGCACGCGG-GAATGCC....	1
ATTAAGGCACGCGGTGAAAGCC....	1
ATTAAGGCACGCGTTGAATGCC....	1
ATTAAGGCACGGGGTGAATGCC....	1
ATTAAGGCGCGCGGTGAGTGCC....	1
ATTAAGGCTCGCGGTGAATGCT....	1
ATTAAGGGACGCGGTGAATGCC....	1
ATTAAGTCACGCGGCGAATGCC....	1
CTTAAGGCACGCGGTGAATGCC....	1
-T-AAGGCACGCGGTGAATGCCT...	1
AT-AAGGCACGCGGTGAACGCCT...	1
ATTAAGG-ACGCGGTGAATGCCA...	1
ATTAAGG-ACGCGGTGAATGCTT...	1
ATTAAGGC-CGCGGTGGATGCCT...	1
ATTAAGGCACACGGTGAATGCCT...	1
ATTAAGGCACCCGGTGAATGCCT...	1
ATTAAGGCACG-GGTGAATGCCT...	1
ATTAAGGCACGCCGTGAATGCCT...	1
ATTAAGGCACGCGGTAAATGCCT...	1
ATTAAGGCACGCGGTGAAGGCCT...	1
ATTAAGGCACGCGGTGAATGCTG...	1
ATTAAGGCACGCGGTGAATGGCT...	1
ATTAAGGCACGCGGTGAATGTTT...	1
ATTAAGGCACGCGGTGTATGCCT...	1
ATTAAGGCACGCTGTGAATGCTT...	1
ATTAAGGCCCGCGGTGAATGCCT...	1
ATTAAGGTACGCGGTGAATGCTT...	1
ATTACGGCACGCGGTGAATGCCT...	1
CTTAAGGCACGCGGTGAATGCTT...	1
GTTAAGGCACGCGGTGAATG-TA...	1
TTTAAGGCACGCGGTGAATGCCT...	1
AT-AAGGCACGCGGTGAATGC-AT..	1
AT-AAGGCACGCGGTGAATGCCTT..	1
AT-AAGGCACGCGGTGAATGCTAT..	1
ATTAAGG-ACGCGGTGAATGCCCT..	1
ATTAAGGCACGCGG-GAATGCCCA..	1
ATTAAGGCACGCGGTGAATG-TAT..	1
ATTAAGGCACGCGGTGAATGCTTT..	1
ATTAAGGTACGCGGTGAATGCCTT..	1
ATTAAGGCACGCGGTGAATGCCCTG.	1
ATTAAGGCACGCGGTGAATGCCTTT.	1
ATTAAGGCACGCGGTGAATGCCAAGA	1
ATTAAGGCACGCGGTGAATGCCACCA	1
ATTAAGGCACGCGGTGAATGCCGCCA	1
ATTAAGGCACGCGGTGAATGCCTTTT	1
.TTAAGGCACGCGGTGAATGCCT...	127926
.TTAAGGCACGCGGTGAATGCTT...	3721
.TTAAGG-ACGCGGTGAATGCCT...	3539
.TTAAGGC-CGCGGTGAATGCCT...	3494
.TTAAGGTACGCGGTGAATGCCT...	2797
.TTAAGGCACGCGGTGAATGCC....	2697
.TTAAGACACGCGGTGAATGCCT...	2488
.TTAAGGCACGCGGTGAACGCCT...	2161
.TTAAGTCACGCGGTGAATGCCT...	776
.TTAAGGAACGCGGTGAATGCCT...	739
.TTAAAGCACGCGGTGAATGCCT...	623
.TTAAGG-ACGCGGTGAATGCCTT..	560
.TTAAGGCGCGCGGTGAATGCCT...	547
.TTAAG-CACGCGGTGAATGCCT...	497
.TTAAGGCACGCTGTGAATGCCT...	406
.TTAAGGCACGCGGTGAATGCCA...	360
.TTAATGCACGCGGTGAATGCCT...	304
.TTAGGGCACGCGGTGAATGCCT...	291
.TTAAGGCACGCAGTGAATGCCT...	280
.TTAAGGCACGCGGTGAATGCCTT..	271
.TTAAGGCACGCGGTGAATGC.....	257
.TTAAGGCACGCGGTG..........	232
.TTAAGGTACGCGGTGAATGCC....	199
.TTAAGGCACACGGTGAATGCCT...	197
.TTAAGGCTCGCGGTGAATGCCT...	188
.TTAAGGCACGCGGTGAATGCTTT..	180
.TTAAGGC-CGCGGTGAATGCCTT..	160
.TTAAGG-ACGCGGTGAATGCC....	148
.TTAAGGCACGAGGTGAATGCCT...	128
.TTGAGGCACGCGGTGAATGCCT...	116
.TTAAGGCACGCGGTGAATG......	115
.TTAAGGCACGTGGTGAATGCCT...	115
.TTAAGGCACGCGGTGAATGCT....	112
.TTAAGGC-CGCGGTGAATGCC....	108
.TTAAGGCCCGCGGTGAATGCCT...	99
.TTAAGGCACGCGGTGAATGTTT...	81
.TTAAGACACGCGGTGAATGCC....	79
.TTAAGGCATGCGGTGAATGCCT...	68
.TTAAGGTACGCGGTGAATGCCTT..	66
.TTA-GGCACGCGGTGAATGCCT...	65
.TTAAGGCA-GCGGTGAATGCCT...	62
.TTAAGGAACGCGGTGAATGCCTT..	62
.TTAAGGCACGCGGTGAATGCCC...	56
.TTAAGGCACGCGGTGAATGCCG...	54
.TTAAGGCACGCGGTGAATACCT...	49
.TTAAGGCACGCGGTAAATGCCT...	47
.TTAAGGCACGCGGTGAACGCC....	45
.TTAAGGCACG-GGTGAATGCCT...	44
.TTAAGGCACGCGGCGAATGCCT...	44
.TTAAGGCACGCGGTGAGTGCCT...	42
.GTAAGGCACGCGGTGAATGCCT...	37
.TTAAGGCACGCG-TGAATGCCT...	37
.TTAAGGCACGCGGTGGATGCCT...	36
.TTAAGGCACGCGGTGAATGCCTTT.	35
.TTAAGGCACGCGGTGAATGC-AT..	34
.TTAAGGCTCGCGGTGAATGCC....	33
.TTAAGG-ACGCGGTGAATGCCTA..	33
.TTAAGCCACGCGGTGAATGCCT...	32
.TTAAGG-ACGCGGTGAATGCCA...	32
.TTAAGGCACGCGATGAATGCCT...	32
.TTAAGGCAAGCGGTGAATGCCT...	31
.TTAAGGCACGCGGGGAATGCCT...	30
.TTAAGGCACGCGGTGAATGCTG...	30
.TTAAGGAACGCGGTGAATGCC....	29
.TTAAGGCACGCGGTGAATGTT....	29
.TTAAGGCACGCGGTGATTGCCT...	29
.TTAAGGTACGCGGTG..........	28
.TTAAGGCAGGCGGTGAATGCCT...	27
.CTAAGGCACGCGGTGAATGCCT...	26
.TTAAGGCACGCGGTGAATGTCT...	26
.TTAAGGCACTCGGTGAATGCCT...	26
.TTAAGGCACGCGGTGAATGCCTA..	26
.TTAAGGCACGCGGTGAA-GCCT...	23
.TTAAGGTACGCGGTGAATGCCA...	22
.TTAAGGCACGCGGTGAATGGCT...	21
.TTAAGGCACGCGGTGAAT.......	20
.TTAAGGCACGCGGTGAATGACT...	20
.TTAAGGCACGCGGTGAATGCCTAT.	20
.TTAAGGCACGCGGTGAATGTC....	19
.TTAAGGCACGCGGTGAAAGCCT...	19
.TTAAGGCACGCGGTGAATGC-A...	19
.TTAAGGGACGCGGTGAATGCCT...	19
.TTAAGNCACGCGGTGAATGCCT...	19
.TTAAGGCACGCGGTGAATGCA....	18
.TTAAGGC-CGCGGTGAATGCCA...	18
.TTATGGCACGCGGTGAATGCCT...	18
.TTAAGGCACGCTGTGAATGCC....	17
.TTAAGGCACGCGGTGAATGCTA...	17
.TTAAGGCACGCGGTGAATGC-ATT.	17
.TTAAGACACGCGGTGAATGCCA...	16
.TTAAGGCACGCGGTGAATGCGT...	16
.TTAAGGCACGCGGTGAATG-TAT..	16
.TTAAGGCACGCGGTGTATGCCT...	15
.TTAAGGCACGCGGTGAATGCCAT..	15
.TTAAGGCACGCGGTGAATGCTTA..	15
.TTAAGG-ACGCGGTGAATGCCTAT.	15
.TTAAGG-ACGCGGTGAAT.......	14
.TTAAGG-ACGCGGTGAATGC.....	14
.TTAAGTCACGCGGTGAATGCC....	14
.TTAAGGCACGCCGTGAATGCCT...	14
.TTAAGGCACGCGGAGAATGCCT...	14
.TTAAGGCACGCGGTGAAGGCCT...	14
.TTTAGGCACGCGGTGAATGCCT...	14
.TTAAGG-ACGCGGTGAATGCCTC..	14
.TTAAGGCACGCGGTGAATGCCCT..	14
.TTAAGGCACGCGGTGA.........	13
.TTAAGGCACGCGGTGAATGGC....	13
.TTAAGGCACGCGGTGAATG-TA...	13
.TTAAGGC-CGCGGTGAATGC.....	12
.TTAAGGCACGCGGTGA-TGCCT...	12
.TTAAGGCACGCGGTGAATCCCT...	12
.TTAAGGCACGCGGTGAATGCCAA..	12
.TTAAGG-ACGCGGTGAATG......	11
.TTAACGCACGCGGTGAATGCCT...	10
.TTAAGGAACGCGGTGAATGCCA...	10
.TTAAGG-ACGCGGTGAATGCCAT..	10
.TTAAGGCACGCGGTGAATGCC-TG.	10
.TTAAGG-ACGCGGTGAATGCCC...	9
.TTAAGGCACGCGGTCAATGCCT...	9
.TTAAGGCACGGGGTGAATGCCT...	9
.TTAAGGCACGCGGT...........	8
.TTAAGACACGCGGTG..........	8
.TTAAGGAACGCGGTG..........	8
.TTAAGGC-CGCGGTGAATG......	8
.TTAAGGCACGCGGTGAATGG.....	8
.TTAAGGCACCCGGTGAATGCCT...	8
.TTAAGGCACGCGGTGAATGCCATT.	8
.TTAAGGTACGCGGTGAATGC.....	7
.TTAAGGCACGCAGTGAATGCC....	7
.TTAGGGCACGCGGTGAATGCC....	7
.TTAAGGCACGCGCTGAATGCCT...	7
.TTAAGGCACGCGGTGAACGCCA...	7
.TTAAG-CACGCGGTGAATGCCTT..	7
.TTAAGGCACGCGGTGAATG-AAA..	7
.TTAAGGCACGCGGTGAATGCCCA..	7
.TTAAGGCACGCGGTGAATGCCTC..	7
.TTAAGGCACGCGGTGAATGCCTAGA	7
.TTAAGGCACGCGGTGAA........	6
.TTACGGCACGCGGTGAATGCCT...	6
.TTAAGGCACGCGGTGAATGC-AA..	6
.TTAAGTCACGCGGTGAATGCCTT..	6
.TTAAGGCACGCGGTGAATGCTTAT.	6
.TTAAGACACGCGGT...........	5
.TTAAGGTACGCGGT...........	5
.TTAAGGCGCGCGGTGAATGCC....	5
.TTAAGGCACGCGG-GAATGCCT...	5
.TTAAGGCACGCGGTGAATTCCT...	5
.TTAAGTCACGCGGTGAATGCCA...	5
.TTAAGGAACGCGGTGAATGCCTA..	5
.TTAAGGCACGCGGTGAATG-TAA..	5
.TTAAGGCACGCGGTGAATGCTAT..	5
.TTAATGCACGCGGTGAATGCCTT..	5
.TTAAGGAACGCGGT...........	4
.TTAAGGC-CGCGGTGAAT.......	4
.TTAAGGTACGCGGTGAAT.......	4
.TTAAGGTACGCGGTGAATG......	4
.TTAA-GCACGCGGTGAATGCC....	4
.TTAAAGCACGCGGTGAATGCC....	4
.TTAAG-CACGCGGTGAATGCC....	4
.GTAAGGCACGCGGTGAATGCTT...	4
.TTAAGGCAC-CGGTGAATGCCT...	4
.TTAAGGCACGCGGTGAATGATT...	4
.TTAAGGCACGCGGTGAATGCAA...	4
.TTAAGGCACGCGGTGAATGTTA...	4
.TTAAGGCACGCGGTGCATGCCT...	4
.TTAAGGCACGCGGTTAATGCCT...	4
.TTAAGGCACGCGTTGAATGCCT...	4
.TTAAGGCACGCGGTGAATACCTT..	4
.TTAAGGCTCGCGGTGAATGCCTT..	4
.TTAAGG-ACGCGGTGAATGCCATT.	4
.TTAAGTCACGCGGTG..........	3
.TTAAGG-ACGCGGTGAA........	3
.TTAAGGAACGCGGTGAAT.......	3
.TTAAGACACGCGGTGAATG......	3
.TTAAGGCTCGCGGTGAATGC.....	3
.TTAATGCACGCGGTGAATGCC....	3
.TTGAGGCACGCGGTGAATGCC....	3
.TTAAGGCACGCGGTGAAT-CCT...	3
.TTAAGGCACGCGGTGAATGGCA...	3
.TTAAGG-ACGCGGTGAATGCCCT..	3
.TTAAGGC-CGCGGTGAATGCCAT..	3
.TTAAGGC-CGCGGTGAATGCCTC..	3
.TTAAGGCACGCGGTGAATGCTAA..	3
.TTAAGGTACGCGGTGAATGCCTA..	3
.TTAGGGCACGCGGTGAATGCCTT..	3
.TTAAGGCACGCGGTGAATGC-AAT.	3
.TTAAGGCACGCGAT...........	2
.TTAAGGC-CGCGGTGA.........	2
.TTAAGGTACGCGGTGA.........	2
.TTAAGGCACGCGGTGAATGT.....	2
.GTAAGGCACGCGGTGAATGCC....	2
.TTAAGGCACGAGGTGAATGCC....	2
.TTAAGGCACGCGGTGAATACC....	2
.TTAAGGCATGCGGTGAATGCC....	2
.TTAAAGCACGCGGTGAATGCCC...	2
.TTAAGGAACGCGGTGAATGCCC...	2
.TTAAGGCACGCGGT-AATGCCT...	2
.TTAAGGCACGCGGTGAATGAGA...	2
.TTAAGGCACGCNGTGAATGCCT...	2
.TTAAGGCGCGCGGTGAATGCCA...	2
.TTAAGGCTCGCGGTGAATGCCA...	2
.TTAAGGTACGCGGTGAATGCCG...	2
.TTAAGG-ACGCGGTGAATGCCAA..	2
.TTAAGGAACGCGGTGAATGCCAT..	2
.TTAAGGC-CGCGGTGAATGCCTA..	2
.TTAAGGCACGCGGTGAAT-CCTT..	2
.TTAAGGCACGCTGTGAATGCCTT..	2
.TTAAGG-ACGCGGTGAATGCCAAT.	2
.TTAAGG-ACGCGGTGAATGCCCAT.	2
.TTAAGGAACGCGGTGAATGCCTAT.	2
.TTAAGGCACGCGGTGAATGC-A-G.	2
.TTAAGGCACGCGGTGAATGC-TTG.	2
.TTAAGGCACGCGGTGAATGCCAAC.	2
.TTAAGG-ACGCGGTGAATGCCAAGA	2
.TTAAGGCACGCGGTGAATGCC-TGT	2
.TTAAGGCACGCGGTGAATGGCACCA	2
.TTAAGGCTCGCGGT...........	1
.TTAAGGCACGCTGTG..........	1
.TTAAGGCTCGCGGTG..........	1
.TTAGGGCACGCGGTG..........	1
.TTATGGCACGCGGTG..........	1
.TTAAGGCACGCGGTGAAA.......	1
.TTAAGGAACGCGGTGAATG......	1
.TTAAGGCA-GCGGTGAATG......	1
.TTAAGGCACGCGGTGAATT......	1
.TTAAGGCTCGCGGTGAATG......	1
.TTAA-GCACGCGGTGAATGC.....	1
.TTAAGACACGCGGTGAATGC.....	1
.TTAAGGAACGCGGTGAATGC.....	1
.TTAAGGCACACGGTGAATGC.....	1
.TTAAGGCACGAGGTGAATGC.....	1
.TTAAGGCACGC-GTGAATGC.....	1
.TTAAGGCACGCGGCGAATGC.....	1
.TTAAGGCACGCGGTGAACGC.....	1
.TTAAGGCACGCGGTGAATAC.....	1
.CTAAGGCACGCGGTGAATGCC....	1
.TT-AGGCACGCGGTGAATGCC....	1
.TTA-GGCACGCGGTGAATGCC....	1
.TTAAGGCACACGGTGAATGCC....	1
.TTAAGGCACGC-GTGAATGCC....	1
.TTAAGGCACGCG-TGAATGCC....	1
.TTAAGGCACGCGGT-AATGCC....	1
.TTAAGGCACGCGGTAAATGCC....	1
.TTAAGGCACGCGGTGAA-GCC....	1
.TTAAGGCACGCGGTGAATCCC....	1
.TTAAGGCACGCGGTGATTGCC....	1
.TTAAGGCACGTGGTGAATGCC....	1
.TTAAGGCCCGCGGTGAATGCC....	1
.TTAAGGGACGCGGTGAATGCC....	1
.TTAAGNCACGCGGTGAATGCC....	1
.CTAAGGCACGCGGTGAATGCTT...	1
.GTAAGGCACGCGGTGAATGCCA...	1
.TT-AGGCACGCGGTGAATGCCA...	1
.TTA-GGCACGCGGTGAATGCCA...	1
.TTAAG-CACGCGGTGAATGCCC...	1
.TTAAGACACGCGGTGAATGCCC...	1
.TTAAGACACGCGGTGAATGCCG...	1
.TTAAGG-ACGCGGTGAATGCCG...	1
.TTAAGGC-CGCGGTGAATGCCC...	1
.TTAAGGCA-GCGGTGAATGCCA...	1
.TTAAGGCACACGGTGAATGCCA...	1
.TTAAGGCACGAGGTGAATGCCA...	1
.TTAAGGCACGC-GTGAATGCCA...	1
.TTAAGGCACGCAGTGAATGCCA...	1
.TTAAGGCACGCG-TGAATGCCA...	1
.TTAAGGCACGCGGGGAATGCCG...	1
.TTAAGGCACGCGGTG-ATGCCA...	1
.TTAAGGCACGCGGTGA-TGCCA...	1
.TTAAGGCACGCGGTGAACGCCC...	1
.TTAAGGCACGCGGTGAACGCCG...	1
.TTAAGGCACGCGGTGAAGGCCA...	1
.TTAAGGCACGCGGTGAANGCCT...	1
.TTAAGGCACGCGGTGAATCCCA...	1
.TTAAGGCACGCGGTGAATGATA...	1
.TTAAGGCACGCGGTGAATGCGA...	1
.TTAAGGCACGCGGTGAATGTCA...	1
.TTAAGGCACGCGGTGAATNCCT...	1
.TTAAGGCACGCGGTGAATTCCC...	1
.TTAAGGCACGCGGTGACTGCCT...	1
.TTAAGGCACGCGTTGAATGCCA...	1
.TTAAGGCACGCTGTGAATGCCG...	1
.TTAAGGCACGNGGTGAATGCCT...	1
.TTAAGGCANGCGGTGAATGCCT...	1
.TTAAGGCATGCGGTGAATGCCG...	1
.TTAAGGTACGCGGTGAATGCCC...	1
.TTAAGTCACGCGGTGAATGCCC...	1
.TTCAGGCACGCGGTGAATGCCT...	1
.TTAAAGCACGCGGTGAATGCCTT..	1
.TTAAGACACGCGGTGAATGCCCT..	1
.TTAAGACACGCGGTGAATGCCTA..	1
.TTAAGG-ACGCGGTGAATGCCCC..	1
.TTAAGGC-CGCGGTGAATGCCCT..	1
.TTAAGGCAAGCGGTGAATGCCTT..	1
.TTAAGGCACACGGTGAATGCCTT..	1
.TTAAGGCACGCCGTGAATGCCTT..	1
.TTAAGGCACGCG-TGAATGCCAT..	1
.TTAAGGCACGCGGGGAATGCCTT..	1
.TTAAGGCACGCGGTGAACGCCTT..	1
.TTAAGGCACGCGGTGAATGCCCC..	1
.TTAAGGCACGCGGTGAATGCCGT..	1
.TTAAGGCACGCGGTGAATGCTAC..	1
.TTAAGGCACGCGGTGAATGGCTT..	1
.TTAAGGCACGCGGTGAATGTTAA..	1
.TTAAGGCACGCTGTGAATGCCAA..	1
.TTAAGGCCCGCGGTGAATGCCTT..	1
.TTAAGGCGCGCGGTGAATGCCAT..	1
.TTAAGGCGCGCGGTGAATGCCTT..	1
.TTGAGGCACGCGGTGAATGCCTT..	1
.TTAAGGAACGCGGTGAATGCCATT.	1
.TTAAGGC-CGCGGTGAATGCCTAT.	1
.TTAAGGCACGCGGTGAACGCC-TG.	1
.TTAAGGCACGCGGTGAACGCCTAT.	1
.TTAAGGCACGCGGTGAATACC-TG.	1
.TTAAGGCACGCGGTGAATG--AAT.	1
.TTAAGGCACGCGGTGAATGCCA-G.	1
.TTAAGGCACGCGGTGAATGCCAAG.	1
.TTAAGGCACGCGGTGAATGCCAAT.	1
.TTAAGGCACGCGGTGAATGCCCAT.	1
.TTAAGGCACGCGGTGAATGCCGTT.	1
.TTAAGGCACGCGGTGAATGCCTAC.	1
.TTAAGGCACGCGGTGAATGCCTCT.	1
.TTAAGGCACGCGGTGAATGCCTTG.	1
.TTAAGGCACGCGGTGAATGCTA-G.	1
.TTAAGGCACGCGGTGAATGCTTTG.	1
.TTAAGGTACGCGGTGAATGCCTAT.	1
.TTAAGGAACGCGGTGAATGCC-TGA	1
.TTAAGGCACGCGGTGAATGCC-TGC	1
.TTAAGGCACGCGGTGAATGCCAAAA	1
.TTAAGGCACGCGGTGAATGCCAACA	1
.TTAAGGCACGCGGTGAATGCCAAG-	1
.TTAAGGCACGCGGTGAATGCCAAGA	1
.TTAAGGCACGCGGTGAATGCCCAGA	1
.TTAAGGCACGCGGTGAATGCCTAAA	1
.TTAAGGCACGCGGTGAATGCCTACA	1
.TTAAGGCACGCGGTGAATGCCTATA	1
.TTAAGGCACGCGGTGAATGCCTATT	1
.TTAAGGCACGCGGTGAATGCCTGGC	1
.TTAAGGCACGCGGTGAATGCCTTG-	1
.TTAAGGCACGCGGTGAATGCCTTGA	1
.TTAAGGCACGCGGTGAATGCTAA-A	1
.TTAAGGCACGCGGTGAATGCTAACA	1
.TTAAGGCACGCGGTGAATGCTTAGA	1
..TAAGGCACGCGGTGAATGCCT...	37423
..TAAGGCACGCGGTGAATGCTT...	1604
..TAAGGCACGCGGTGAATGCC....	1061
..TAAGGCACGCGGTGAATGCTTT..	681
..TAAGGCACGCGGTGAATGCCTT..	374
..TAAGGCACGCGGTGAATGCCA...	140
..TAAGGCACGCGGTGAATGC-ATT.	85
..TAAGGCACGCGGTGAATGC.....	79
..TAAGGCACGCGGTGAATGCTTA..	50
..TAAGGCACGCGGTG..........	47
..TAAGGCACGCGGTGAATGCCTTT.	37
..TAAGGCACGCGGTGAATGCT....	35
..TAAGGCACGCGGTGAATG......	33
..TAAGG-ACGCGGTGAATGCC....	31
..CAAGGCACGCGGTGAATGCCT...	29
..TAAGGCACGCGGTGAATGCCC...	28
..TAAGGCACGCGGTGAATGCCAT..	26
..TAAGGAACGCGGTGAATGCC....	20
..TAAGGCACGCGGTGAATGCTAT..	20
..TAAGACACGCGGTGAATGCC....	19
..TAAGGCACGCGGTGAACGCC....	19
..TAAGGCACGCGGTGAATGC-AT..	19
..TAAGGCACGCGGTGAATGCCG...	12
..TAAGGCACGCGGTGA.........	11
..TAAGGCACGCGGTGAACGCCA...	11
..TAAGGCACGCGGTGAATGCTA...	11
..TAAGGCACGCGGTGAATGCTG...	11
..TAAGGCACGCGGTGAATGCCTC..	11
..TAAGGCACGCGGTGAATGCTTAT.	11
..TAAGGCACGCGGTGAATGCGT...	10
..TAAGTCACGCGGTGAATGCC....	9
..TAAGGCACGCGGTGAATGCCTA..	9
..TAAGGCACGCGGTGAATGCCTAT.	8
..TAAGGCACGCGGTGAAT.......	7
..TAAGGTACGCGGTGAATGCC....	7
..TAAGGCACGCGGTGAATGCCAA..	7
..GAAGGCACGCGGTGAATGCCT...	6
..TAAGACACGCGGTGAATGCCA...	6
..TAAGGCACGCGGTGAATGCCGT..	6
..TAAGGCACGCGGTGAATGCCCT..	5
..TAAGGCACGCGGTGAATGCCTCT.	5
..TAAAGCACGCGGTGAATGCC....	4
..TAAGGCTCGCGGTGAATGCC....	4
..TAAGGCACGCGGTGAATGCTAA..	4
..TAAGG-ACGCGGTGAATGC.....	3
..TAAGGCACACGGTGAATGCC....	3
..TAAAGCACGCGGTGAATGCCA...	3
..TAAGGCACGCGGTGAATACCA...	3
..TAAGGCACGCGGTGAATGCAA...	3
..TAAGGCACGCGGTGAATGGCA...	3
..TAAGGCACGCGGTGAATGC-AA..	3
..TAAGGCACGCGGTGAATGC-AAT.	3
..TAAGGCACGCGGTGAATGCTTCG.	3
..TAAGACACGCGGTG..........	2
..TAAGGTACGCGGTG..........	2
..TAAGGAACGCGGTGAA........	2
..TAAGGCACGCGGTGGATG......	2
..TAAGGCACGTGGTGAATG......	2
..TAAGGTACGCGGTGAATG......	2
..TAAGGCACGCGGTGAATGG.....	2
..TAAGGCACGCTGTGAATGCC....	2
..TAAGGCACGCGGTGAATGCTGA..	2
..TAAGGCACGCGGTGAATGCC-TG.	2
..TAAGGCACGCGGTGAATGCCATC.	2
..TAAGGCACGCGGTGAATGCCATT.	2
..TAAGGCACGCGGTGAATGCCTTG.	2
..TAAGGCACGCGGTGAATGCTATT.	2
..TAAGGCACGCGGTGAATGC-ATTA	2
..TAAGGCACGCGGTGAATGCCTAAA	2
..TAAGGCACGCGGTGAATGCTCTGA	2
..TAAAGCACGCGGTG..........	1
..TAAGGCATGCGGTG..........	1
..TAAGACACGCGGTGA.........	1
..TAAGGAACGCGGTGA.........	1
..TAAGGCACGCGGTGAA........	1
..TAAGGCACGCGGTGAC........	1
..TAAGACACGCGGTGAATG......	1
..TAAGG-ACGCGGTGAATG......	1
..TAAGGCACGCGGTGAATA......	1
..TAAGGCCCGCGGTGAATG......	1
..TAAGGNACGCGGTGAATG......	1
..TAAGTCACGCGGTGAATG......	1
..CAAGGCACGCGGTGAATGC.....	1
..TAAGGAACGCGGTGAATGC.....	1
..TAAGGCACGCGGTGAACGC.....	1
..TAAGGCACGCGGTGAATGT.....	1
..TAAGGCCCGCGGTGAATGC.....	1
..CAAGGCACGCGGTGAATGCC....	1
..T-AGGCACGCGGTGAATGCC....	1
..TAA-GCACGCGGTGAATGCC....	1
..TAAGGC-CGCGGTGAATGCC....	1
..TAAGGCACG-GGTGAATGCC....	1
..TAAGGCACGCAGTGAATGCC....	1
..TAAGGCACGCGGTG-ATGCC....	1
..TAAGGCACGCGGTGAATACC....	1
..TAAGGCACGCGGTGAGTGCC....	1
..TAAGGCACGCGGTTAATGCC....	1
..TAAGGCACGTGGTGAATGCC....	1
..TAAGGCAGGCGGTGAATGCC....	1
..TAAGGGACGCGGTGAATGCC....	1
..TAATGCACGCGGTGAATGCC....	1
..TAGGGCACGCGGTGAATGCC....	1
..CAAGGCACGCGGTGAATGCCA...	1
..TAAGGAACGCGGTGAATGCCA...	1
..TAAGGCACGAGGTGAATGCCA...	1
..TAAGGCACGCGGTGAATGACA...	1
..TAAGGCACGCGGTGAATGTCA...	1
..TAAGGCACGTGGTGAATGCCA...	1
..TAAGG-ACGCGGTGAATGCCAA..	1
..TAAGGAACGCGGTGAATGCCAA..	1
..TAAGGAACGCGGTGAATGCCAT..	1
..TAAGGCACGCGGTGAACGCCAA..	1
..TAAGGCACGCGGTGAATGCAAA..	1
..TAAGGCACGCGGTGAATGCCAC..	1
..TAAGGCACGCGGTGAATGCCCA..	1
..TAAGGCACGCGGTGAATGCGTT..	1
..TAAGGCACGCGGTGAATGGCAA..	1
..TAAGGCACGCGGTGAATGCCAAA.	1
..TAAGGCACGCGGTGAATGCCAAT.	1
..TAAGGCACGCGGTGAATGCCATG.	1
..TAAGGCACGCGGTGAATGCCCTT.	1
..TAAGGCACGCGGTGAATGCCTAC.	1
..TAAGGCACGCGGTGAATGCCTAG.	1
..TAAGGCACGCGGTGAATGCTTAC.	1
..TAAGGCACGCGGTGAATGCTTTG.	1
..TAAGGCACGCGGTGAATGCC-CGT	1
..TAAGGCACGCGGTGAATGCCAA-A	1
..TAAGGCACGCGGTGAATGCCACGA	1
..TAAGGCACGCGGTGAATGCCATGA	1
..TAAGGCACGCGGTGAATGCCCATT	1
..TAAGGCACGCGGTGAATGCCTACA	1
..TAAGGCACGCGGTGAATGCCTAGA	1
..TAAGGCACGCGGTGAATGCCTATA	1
..TAAGGCACGCGGTGAATGCCTATT	1
..TAAGGCACGCGGTGAATGCCTTCA	1
...AAGGCACGCGGTGAATGCCT...	433
...AAGGCACGCGGTGAATGCC....	297
...AAGGCACGCGGTGAATG......	40
...AAGG-ACGCGGTGAATGCC....	33
...AAGGCACGCGGTGAATGC.....	32
...AAGTCACGCGGTGAATGCC....	32
...AAGGCACGCGGTGAATGCCTT..	11
...AAGACACGCGGTGAATGCC....	10
...AAGGCACGCGGTGAACGCC....	10
...AAGGAACGCGGTGAATGCC....	6
...AATGCACGCGGTGAATGCC....	6
...AAGGTACGCGGTGAATGCC....	5
...AAGGCACGCGGTGAATGCCA...	5
...AAGGCACGCGGTGAAT.......	4
...AAGG-ACGCGGTGAATGC.....	4
...AA-GCACGCGGTGAATGCC....	3
...AAGGCACG-GGTGAATGCC....	3
...AAGGCACGCAGTGAATGCC....	3
...AAGGCACGCGGTTAATGCC....	2
...AAGGCGCGCGGTGAATGCC....	2
...AAGGCACGCGGTGAATGCCAT..	2
...AAGGCACGCGGTGA.........	1
...AAGACACGCGGTGAA........	1
...AAGG-ACGCGGTGAAT.......	1
...AA-GCACGCGGTGAATG......	1
...AAGG-ACGCGGTGAATG......	1
...AAGGCACGCGGTAAATG......	1
...AAGGCACGCGGTGAATC......	1
...AAGGCACGCGGTTAATG......	1
...AAGGCGCGCGGTGAATG......	1
...AAGGGACGCGGTGAATG......	1
...AAGGTACGCGGTGAATG......	1
...AAGGCACGCGGTGAA-GC.....	1
...AAGGCACGCGTTGAATGC.....	1
...AACGCACGCGGTGAATGCC....	1
...AAGGC-CGCGGTGAATGCC....	1
...AAGGCACACGGTGAATGCC....	1
...AAGGCACGCGGCGAATGCC....	1
...AAGGCACGCGGTGAAAGCC....	1
...AAGGCACGCGGTGAATGCT....	1
...AAGGCACGCTGTGAATGCC....	1
...AAGGCACGTGGTGAATGCC....	1
...AAGGCTCGCGGTGAATGCC....	1
...GAGGCACGCGGTGAATGCC....	1
...AAGGCCCGCGGTGAATGCCA...	1
...AAGGCACGCGGTGAATGCCTA..	1
...AAGGCACGCGGTGAATGCCTC..	1
...AAGGCACGCGGTGAATGCCATT.	1
...AAGGCACGCGGTGAATGCCTAT.	1
....AGGCACGCGGTGAATGCC....	30
....AGGCACGCGGTGAATG......	13
....AGGCACGCGGTGAATGC.....	9
....AGG-ACGCGGTGAATGCC....	8
....AGTCACGCGGTGAATGCC....	6
....AGGCACGCGGTGAATGCCT...	6
....A-GCACGCGGTGAATGCC....	3
....AGGAACGCGGTGAATGCC....	2
....AGGC-CGCGGTGAATGCC....	2
....AGACACGCGGTGAATG......	1
....AGGCACGCGGTGGATG......	1
....AGTCACGCGGTGAATG......	1
....AGGCACGCGGTGAATCC.....	1
....AGACACGCGGTGAATGCC....	1
....AGGCACG-GGTGAATGCC....	1
....AGGCACGCGGTGAACGCC....	1
....ATGCACGCGGTGAATGCC....	1
.....GGCACGCGGTGAATGCC....	38
.....GGCACGCGGTGAATG......	14
.....GGCACGCGGTGAATGCCT...	13
.....GGCACGCGGTGAATGC.....	7
.....GG-ACGCGGTGAATGCC....	2
.....GGTACGCGGTGAATG......	1
.....GGTACGCGGTGAATGCC....	1
.....GGCACGCGGTGAATGCCA...	1
......GCACGCGGTGAATGCC....	616
......GCACGCGGTGAATGCCT...	100
......GCACGCGGTGAATG......	50
......GCACGCGGTGAATGC.....	12
......ACACGCGGTGAATGCC....	11
......GCACGCGGTGAACGCC....	7
......G-ACGCGGTGAATGCC....	6
......GCATGCGGTGAATGCC....	6
......GTACGCGGTGAATGCC....	6
......GAACGCGGTGAATGCC....	3
......TCACGCGGTGAATGCC....	3
......TCACGCGGTGAATGC.....	2
......GCGCGCGGTGAATGCC....	2
......GCTCGCGGTGAATGCC....	2
......GC-CGCGGTGAATGCC....	1
......GCAAGCGGTGAATGCC....	1
......GCACGCGCTGAATGCC....	1
......GCACGCGGTGAA-GCC....	1
......GCACGCGGTGAATACC....	1
......GCACGCGTTGAATGCC....	1
......GCACGCTGTGAATGCC....	1
.......CACGCGGTGAATGCC....	5836
.......CACGCGGTGAATGC.....	178
.......CACGCGGTGAATGCCA...	15
.......CACGCGGAGAATGCC....	11
.......CACGCGGTGAATGCT....	10
.......CACGCGGTAAATGCC....	9
.......CACGCGGTGAATACC....	8
.......CACGCGCTGAATGCC....	6
.......CACGCGGT-AATGCC....	5
.......CACGCGGTGAACGCC....	5
.......CACGCGGTG-ATGCC....	4
.......CACGGGGTGAATGCC....	4
.......CACGCGGTCAATGCC....	3
.......CACGCGGTGAAAGCC....	3
.......CACGCTGTGAATGCC....	3
.......CCCGCGGTGAATGCC....	3
.......CGCGCGGTGAATGCC....	3
.......TACGCGGTGAATGCC....	3
.......CACGCGGTGAATGCCC...	3
.......CACGCGGTGAATGCA....	2
.......CACGCGGTGAATGCCAT..	2
.......CACGCCGTGAATGCC....	1
.......CACGCGG-GAATGCC....	1
.......CACGCGGTGAATCCC....	1
.......CACGCGGTGAATTCC....	1
.......CACGCGGTTAATGCC....	1
.......CACGCNGTGAATGCC....	1
.......CATGCGGTGAATGCC....	1
.......CTCGCGGTGAATGCC....	1
.......CACGCGGTGAATGCAA...	1
.......CACGCGGTGAATGCTA...	1
.......CCCGCGGTGAATGCCA...	1
........ACGCGGTGAATGCC....	827
........ACGCGGTCAATGCC....	2
........ACGCCGTGAATGCC....	1
........ACGCGGTGAACGCC....	1
........ACGCGGTGAATGCAA...	1
.........CGCGGTGAATGCC....	26
.........CGCGGTGAATGCCA...	13
.........CGCGGTGAATGCAA...	2
	216937

## Sheet: Replicate 2
hsa-miR-124-3p +/- 2nt
..>>>>>>>>>>>>>>>>>>>>>>..
ATTAAGGCACGCGGTGAATGCCAAGA
	Counts
ATTAAGGCACGCGGTGAATGCC....	1743
ATTAAGGCACGCGGTGAATGCCT...	1298
ATTAAGGCACGCGGTGAATG......	410
AT-AAGGCACGCGGTGAATGCCT...	384
ATTAAGGCACGCGGTGAATGC.....	352
ATTAAGGC-CGCGGTGAATGCCT...	319
ATTAAGG-ACGCGGTGAATGCC....	288
ATTAAGGC-CGCGGTGAATGCC....	193
ATTAAGACACGCGGTGAATGCC....	162
ATTAAGG-ACGCGGTGAATGCCT...	124
ATTAAGGTACGCGGTGAATGCC....	101
ATTAAGGCACGCGGTG..........	56
ATTAAGTCACGCGGTGAATGCC....	51
ATTAAGG-ACGCGGTGAATGC.....	42
ATTAAGGCACGCGGTGAACGCCT...	41
ATTAAGGCACGCGGT...........	35
ATTAAGGAACGCGGTGAATGCC....	32
ATTAAGGTACGCGGTGAATGCCT...	31
ATTAAGGCACGCGGTGAA........	28
ATTAAGG-ACGCGGTGAATG......	24
ATTAAGGCACGCGGTGAAT.......	20
ATTAAGGC-CGCGGTGAATGC.....	18
ATTAAGGCACGCGGTGAACGCC....	18
AT-AAGGCACGCGGTGAATGCTT...	17
ATTAAGGCACGCGGTGAATGCTT...	17
ATTAAGGC-CGCGGTGAATG......	16
ATTAAGGCACGCTGTGAATGCC....	16
AT-AAGGCACGCGGTGAATGCC....	14
ATTAAGGCTCGCGGTGAATGCC....	14
ATTAAGGCACGCTGTGAATGCCT...	13
ATTAA-GCACGCGGTGAATGCC....	12
ATTAAG-CACGCGGTGAATGCC....	12
ATTAAGGCACGCGGTGAATGCT....	12
ATTAAGGCACGCGGTGAATGTT....	12
CTTAAGGCACGCGGTGAATGCCT...	12
ATTAAGGCACGCGGTGAATGT.....	11
ATTAAGGCACGCGGTGAATGCCA...	11
AT........................	9
ATTAAGGCACGCGG............	9
ATTAAGGCACGCGGTGA.........	9
ATTAAG-CACGCGGTGAATGCCT...	9
ATTAAGGCACGCGGTGAATGCCCA..	9
ATTAAGGTACGCGGTGAATGC.....	8
A-TAAGGCACGCGGTGAATGCC....	8
ATTAAGACACGCGGTGAATGCCT...	8
ATTAAGGAACGCGGTGAATGCCT...	8
ATTAAGGCACG...............	7
ATTAAGGAACGCGGTGAATG......	7
ATTAAAGCACGCGGTGAATGCC....	6
ATTAAGGCACGCAGTGAATGCC....	6
ATTAAGGCACGCGGTGAATGCA....	6
ATCAAGGCACGCGGTGAATGCCT...	6
ATTAAGGCACGCGGTGAATGC-A...	6
ATTAAGTCACGCGGTGAATGCCT...	6
ATTAAGG-ACGCGGTG..........	5
ATTAAGGTACGCGGTGAATG......	5
ATTAAGGC-CGCGGTGAATGCT....	5
ATTAAGGCACGCGGTGAATGTTT...	5
ATTAAGGCTCGCGGTGAATGCCT...	5
ATTAAGGCACGCGGTGAATGC-AT..	5
ATTAAGG-ACGCGGT...........	4
ATTAAGGC-CGCGGTG..........	4
ATTAAGACACGCGGTGAATG......	4
ATTAAGGCACGCGGTG-ATG......	4
ATTAAGTCACGCGGTGAATG......	4
ATTAAGGAACGCGGTGAATGC.....	4
ATTAAGGCACACGGTGAATGCC....	4
ATTAAGGCACGCGG-GAATGCC....	4
-TTAAGGCACGCGGTGAATGCCT...	4
A-TAAGGCACGCGGTGAATGCCA...	4
AT-AAGGCACGCGGTGAATGCCA...	4
ATTAAGCCACGCGGTGAATGCCT...	4
ATTAAGGC-CGCGGTGAATGCCA...	4
ATTAAGGCACGCAGTGAATGCCT...	4
ATTAAGGCCCGCGGTGAATGCCT...	4
ATTAAGGCGCGCGGTGAATGCCT...	4
ATTAAGGCACGCG.............	3
ATTAAGG-ACGCGGTGAAT.......	3
ATTAAGGAACGCGGTGAAT.......	3
ATTAAGGCACGCGGTGA-TG......	3
ATTAAGGCATGCGGTGAATG......	3
ATTAAGGCGCGCGGTGAATG......	3
ATTAAGGCACGCTGTGAATGC.....	3
ATTA-GGCACGCGGTGAATGCC....	3
ATTAAGCCACGCGGTGAATGCC....	3
ATTAAGGCGCGCGGTGAATGCC....	3
ATTAGGGCACGCGGTGAATGCC....	3
ATTGAGGCACGCGGTGAATGCC....	3
ATTAAGG-ACGCGGTGAATGCCCA..	3
ATTAAGG-ACGCGGTGAATGCCTT..	3
ATTAAGGCACGCGGTGAATGCCTTT.	3
ATT.......................	2
ATTAAG....................	2
ATTAAGGCA.................	2
ATTAAGGCACGC..............	2
ATTAAGACACGCGGTG..........	2
ATTAAGGAACGCGGTG..........	2
ATTAAAGCACGCGGTGA.........	2
ATTAAGGCACGCTGTGAAT.......	2
ATTAAGGCACGCGGTAAATG......	2
ATTAAGGCACGCGGTGAACG......	2
ATTAAGACACGCGGTGAATGC.....	2
ATTAAGGCACGCGGTAAATGC.....	2
AATAAGGCACGCGGTGAATGCC....	2
ATT-AGGCACGCGGTGAATGCC....	2
ATTAAGGCA-GCGGTGAATGCC....	2
ATTAAGGCAAGCGGTGAATGCC....	2
ATTAAGGCACG-GGTGAATGCC....	2
ATTAAGGCACGCGG--A-TGCC....	2
ATTAAGGCACGCGGTAAATGCC....	2
ATTAAGGCACGCGGTG-ATGCC....	2
ATTAAGGCACGCGGTGA-TGCC....	2
ATTAAGGCACGCGGTGAA-GCC....	2
ATTAAGGCACGCGGTGAATGTC....	2
ATTAAGGCACGTGGTGAATGCC....	2
ATTAAGGCCCGCGGTGAATGCC....	2
ATTAAAGCACGCGGTGAATGCCT...	2
ATTAAGG-ACGCGGTGAATGCCA...	2
ATTAAGG-ACGCGGTGAATGCTT...	2
ATTAAGGCA-GCGGTGAATACCT...	2
ATTAAGGCA-GCGGTGAATGCCT...	2
ATTAAGGCACGCGGTGAAAGCCT...	2
ATTAAGGCACGCGGTGAATGTCT...	2
ATTAGGGCACGCGGTGAATGCCT...	2
ATTGAGGCACGCGGTGAATGCCT...	2
GTTAAGGCACGCGGTGAATGCCT...	2
AT-AAGGCACGCGGTGAATGC-AT..	2
ATTAAGG-ACGCGGTGAATGCCTA..	2
ATTAAGGAACGCGGTGAATGCCTT..	2
ATTAAGGC-CGCGGTGAATGCCTT..	2
ATTAAGGCACGCTGTGAATGCCCA..	2
ATTAAGGCACGCGGTGAATGCC-TG.	2
ATTAAGGCACGCGGTGAATGCC-GGG	2
ATTAAGGC..................	1
ATTAAGGCACACGGT...........	1
ATTAAGGCACGTGGT...........	1
AGTAAGGCACGCGGTG..........	1
ATTAAGGCACGCGGTC..........	1
ATTAAGTCACGCGGTG..........	1
ATTAAG-CACGCGGTGAA........	1
ATTAAGG-ACGCGGTGAA........	1
ATTAAGGCACGCG-TGAA........	1
ATTAAGGCACGCGG-GCC........	1
ATTA-GGCACGCGGTGAAT.......	1
ATTAAGGC-CGCGGTGAAT.......	1
ATTAAGGCACGC-GTGAAT.......	1
ATTAAGGCACGCG-TGAAT.......	1
ATTAAGGCACGCGGTGAAC.......	1
A-TAAGGCACGCGGTGAATG......	1
AT-AAGGCACGCGGTGAATG......	1
ATCAAGGCACGCGGTGAATG......	1
ATTAAAGCACGCGGTGAATG......	1
ATTAAGGCACGCGGT-A-TG......	1
ATTAAGGCACGCGGTGA-CG......	1
ATTAAGGCACGCGGTGAATA......	1
ATTAAGGCTCGCGGTGAATG......	1
A-TAAGGCACGCGGTGAATGC.....	1
AT-AAGGCACGCGGTGAATGC.....	1
ATCAAGGCACGCGGTGAATGC.....	1
ATTAAGG-ACGCGGTGAATGT.....	1
ATTAAGGC-CGCGGAGAATGC.....	1
ATTAAGGC-CGCGGTGAATGT.....	1
ATTAAGGCAAGCGGTGAATGC.....	1
ATTAAGGCACGAGGTGAATGC.....	1
ATTAAGGCACGCAGTGAATGC.....	1
ATTAAGGCACGCGGTG-ATGC.....	1
ATTAAGGCACGCGGTGA-TGC.....	1
ATTAAGGCACGCGGTGAATAC.....	1
ATTAAGGCACGCGGTGAATGG.....	1
ATTAAGGCACGCGGTGTATGC.....	1
ATTAAGGCTCGCGGTGAATGC.....	1
ATTAGGGCACGCGGTGAATGC.....	1
-TTAAGGCACGCGGTGAATGCC....	1
AT-AAGGCACGCGGTGAATGCT....	1
ATCAAGGCACGCGGTGAATGCC....	1
ATTAACGCACGCGGTGAATGCC....	1
ATTAAGG-ACGCGGAGAATGCC....	1
ATTAAGG-ACGCGGGGAATGCC....	1
ATTAAGG-ACGCGGTGAATGCT....	1
ATTAAGGAACGCGGTGAATGCT....	1
ATTAAGGC-CGCGGGGAATGCC....	1
ATTAAGGCACGC-GTGAATGCC....	1
ATTAAGGCACGCG-TGAATGCC....	1
ATTAAGGCACGCGGAGAATGCC....	1
ATTAAGGCACGCGGCGAATGCC....	1
ATTAAGGCACGCGGGGAATGCC....	1
ATTAAGGCACGCGGT-AACGCC....	1
ATTAAGGCACGCGGTGAA--CC....	1
ATTAAGGCACGCGGTGAAAGCC....	1
ATTAAGGCACGCGGTGAAT-CC....	1
ATTAAGGCACGCGGTGAATACC....	1
ATTAAGGCACGCGGTGAATGGC....	1
ATTAAGGCACGCGGTGGATGCC....	1
ATTAAGGCACGCGGTGTATGCC....	1
ATTAAGGCACGCGGTNAATGCC....	1
ATTAAGGCACGCGGTTAATGCC....	1
ATTAAGGCACTCGGTGAATGCC....	1
ATTAAGGCATGCGGTGAATGCC....	1
ATTAAGGCCCGCGGGGAATGCC....	1
ATTAAGGGACGCGGTGAATGCC....	1
ATTAAGGTACGCGGTGAACGCC....	1
ATTAAGGTACGCGGTGAATGCT....	1
ATTAATGCACGCGGTGAATGCC....	1
ATTACGGCACGCGGTGAATGCC....	1
TTTAAGGCACGCGGTGAATGCC....	1
ATAAAGGCACGCGGTGAATGCCT...	1
ATCAAGGCACGCGGTGAATGCTT...	1
ATTAACGCACGCGGTGAATGCCT...	1
ATTAAGACACGCGGTGAATGCCA...	1
ATTAAGACACGCGGTGAATGCTT...	1
ATTAAGG-ACGCGGTGAACGCCT...	1
ATTAAGG-ACGCGGTGAATACCT...	1
ATTAAGGC-CGCGGTGAACGCCT...	1
ATTAAGGC-CGCGGTGAATGC-A...	1
ATTAAGGC-CGCGGTGAATGCTT...	1
ATTAAGGCACACGGTGAATGCCT...	1
ATTAAGGCACGCGATGAATGCCT...	1
ATTAAGGCACGCGGGGAATGCCT...	1
ATTAAGGCACGCGGTGAACGCCA...	1
ATTAAGGCACGCGGTGAATACCA...	1
ATTAAGGCACGCGGTGAATACCC...	1
ATTAAGGCACGCGGTGAATGCAA...	1
ATTAAGGCACGCGGTGAATGCCC...	1
ATTAAGGCACGCGGTGAATGCTA...	1
ATTAAGGCACGCGGTGAATGCTG...	1
ATTAAGGCACGCGGTGAATGGCG...	1
ATTAAGGCACGGGGTGAATGCCT...	1
ATTAAGGTACGCGGTGAATGCTT...	1
CTTAAGGCACGCGGTGAACGCCT...	1
ATTAAGACACGCGGTGAATGCCCA..	1
ATTAAGG-ACGCGGTGAATGCCAC..	1
ATTAAGGC-CGCGGTGAATGCCAT..	1
ATTAAGGC-CGCGGTGAATGCCCA..	1
ATTAAGGCACGCGGTGAATG-TAT..	1
ATTAAGGCACGCGGTGAATGC-AA..	1
ATTAAGGCACGCGGTGAATGCCTC..	1
ATTAAGGCACGCGGTGAATGCCTT..	1
ATTAAGGTACGCGGTGAATGCCCA..	1
ATTAGGGCACGCGGTGAATGCCTT..	1
ATTAAGGCACGCGGTGAATGCCACG.	1
.TTAAGGCACGCGGTGAATGCCT...	129731
.TTAAGGC-CGCGGTGAATGCCT...	4669
.TTAAGG-ACGCGGTGAATGCCT...	4519
.TTAAGGTACGCGGTGAATGCCT...	4302
.TTAAGGCACGCGGTGAATGCTT...	4247
.TTAAGACACGCGGTGAATGCCT...	3799
.TTAAGGCACGCGGTGAACGCCT...	2826
.TTAAGGCACGCGGTGAATGCC....	2799
.TTAAGGAACGCGGTGAATGCCT...	981
.TTAAAGCACGCGGTGAATGCCT...	934
.TTAAGG-ACGCGGTGAATGCCTT..	807
.TTAAGTCACGCGGTGAATGCCT...	789
.TTAAG-CACGCGGTGAATGCCT...	642
.TTAAGGCGCGCGGTGAATGCCT...	609
.TTAAGGCACGCTGTGAATGCCT...	586
.TTAAGGCACGCGGTGAATGCCA...	475
.TTAGGGCACGCGGTGAATGCCT...	402
.TTAAGGCACGCGGTGAATGC.....	359
.TTAAGGTACGCGGTGAATGCC....	324
.TTAAGGCACGCAGTGAATGCCT...	294
.TTAAGGCTCGCGGTGAATGCCT...	282
.TTAATGCACGCGGTGAATGCCT...	267
.TTAAGGCACGCGGTG..........	242
.TTAAGG-ACGCGGTGAATGCC....	214
.TTAAGGCACGCGGTGAATGCCTT..	209
.TTAAGGCACGCGGTGAATGCTTT..	206
.TTAAGGCACGTGGTGAATGCCT...	169
.TTAAGGC-CGCGGTGAATGCCTT..	155
.TTAAGGCACGCGGTGAATG......	152
.TTAAGGCACGAGGTGAATGCCT...	145
.TTAAGGC-CGCGGTGAATGCC....	128
.TTAAGGCACGCGGTGAATGCT....	123
.TTAAGGCACACGGTGAATGCCT...	123
.TTGAGGCACGCGGTGAATGCCT...	119
.TTAAGACACGCGGTGAATGCC....	116
.TTAAGGCACGCGGTGAATGTTT...	105
.TTAAGGCCCGCGGTGAATGCCT...	105
.TTA-GGCACGCGGTGAATGCCT...	97
.TTAAGGAACGCGGTGAATGCCTT..	73
.TTAAGGCACGCGGTGAATACCT...	69
.TTAAGGTACGCGGTGAATGCCTT..	68
.TTAAGGCACGCGGTGAATGC-AT..	67
.TTAAGG-ACGCGGTGAATGCCTA..	65
.TTAAGG-ACGCGGTGAATGCCA...	64
.TTAAGGCACGCGGTGAATGCCC...	59
.TTAAGGAACGCGGTGAATGCC....	56
.TTAAGCCACGCGGTGAATGCCT...	50
.TTAAGGCACGCGGTGAATGCCG...	49
.TTAAGGCACGCGGTGAGTGCCT...	48
.TTAAGGCACGCGGTGAACGCC....	45
.TTAAGGCACGCGGTGGATGCCT...	45
.TTAAGGCATGCGGTGAATGCCT...	45
.TTAAGGCA-GCGGTGAATGCCT...	44
.TTAAGGCACG-GGTGAATGCCT...	44
.TTAAGGCACGCGGCGAATGCCT...	42
.TTAAGGCACGCGGTAAATGCCT...	42
.GTAAGGCACGCGGTGAATGCCT...	38
.TTAAGGCACGCGGTGATTGCCT...	37
.TTAAGGCACGCGGTGAAGGCCT...	32
.TTAAGGCACGCGGTGAATGGCT...	32
.TTAAGGCTCGCGGTGAATGCC....	31
.TTAAGGCACGCGGTGAATGTT....	30
.TTAAGGCACGCG-TGAATGCCT...	30
.TTAAGGCACGCGGTGAATG-TA...	30
.TTAAGGCACGCGGTGAAT.......	29
.TTAAGGCAAGCGGTGAATGCCT...	29
.TTAAGGCACGCGGTGAATGCCTTT.	29
.TTAAGGCACGCGATGAATGCCT...	28
.TTAAGG-ACGCGGTGAATGC.....	26
.TTAAGACACGCGGTGAATGCCA...	26
.TTAAGG-ACGCGGTGAAT.......	25
.TTAAGGC-CGCGGTGAATGCCA...	25
.TTAAGGCACGCGGTGAATGCTG...	25
.TTAAGGCAGGCGGTGAATGCCT...	25
.TTAAGGCACGCGGTGAATGCTTA..	25
.TTAAGGCACGCGGTGA.........	24
.TTAAGGCACGCGGGGAATGCCT...	24
.TTAAGGCACGCGGTGAAAGCCT...	24
.TTAAGGTACGCGGTGAATGCCA...	22
.TTAAGGCACGCGGTGAATGCCAT..	22
.CTAAGGCACGCGGTGAATGCCT...	21
.TTAAGGCACGCGGTGAATGTCT...	21
.TTAAGGCACTCGGTGAATGCCT...	21
.TTAAGGCACGCGGTGAATGC-ATT.	21
.TTAAGGCACGCGGTGAATGCGT...	20
.TTAAGGCACGCGGTGAATGCTA...	20
.TTAAGG-ACGCGGTGAATGCCTAT.	19
.TTAAGGTACGCGGTG..........	18
.TTAAGGCACGCGGTGAATGTC....	18
.TTAAGGGACGCGGTGAATGCCT...	18
.TTATGGCACGCGGTGAATGCCT...	18
.TTAAGGCACGCTGTGAATGCC....	17
.TTAAGGCACGCGGTGAATGACT...	17
.TTAAGG-ACGCGGTGAATGCCAT..	17
.TTAAGGCACGCGGTGAACGCCTT..	17
.TTAAGGCACGCGGTGAATGCCTA..	17
.TTAAGGAACGCGGTG..........	16
.TTAAGGCACGCGGAGAATGCCT...	16
.TTAAGGCACGCGGTGAATGC-A...	16
.TTAAGGCACGCGGTGAATGCA....	15
.TTAAGGCACGCGGT...........	14
.TTAAGACACGCGGTG..........	14
.TTAAGGCACGCGGTGAATG-TAT..	14
.TTAAGGCACGCGGTGAATGCCCA..	14
.TTAAGG-ACGCGGTGAATG......	13
.TTAAGGCACGCGGTGAATGGC....	13
.TTAAGTCACGCGGTGAATGCC....	13
.TTAAGG-ACGCGGTGAATGCCC...	13
.TTAAGGCACGCGGTGAATGCAA...	13
.TTAAGGCACGCGGTGAATGC-AA..	13
.TTAAGGCACGCGGTGAATGCCTAT.	13
.TTAAGGC-CGCGGTGAATG......	12
.TTAAAGCACGCGGTGAATGCC....	12
.TTAAGGAACGCGGTGAATGCCA...	12
.TTAAGGCACGCCGTGAATGCCT...	12
.TTAAGGCACGCGGTGAACGCCA...	12
.TTAAGGCACGCGGTGCATGCCT...	12
.TTAAGGCACGCGGTGTATGCCT...	12
.TTAAGNCACGCGGTGAATGCCT...	12
.TTAAGGTACGCGGTGAATGC.....	11
.TTAAGGC-CGCGGTGAATGCCC...	11
.TTAAG-CACGCGGTGAATGCCTT..	11
.TTAAGGCACGCGGTGAATGCCAA..	11
.TTAAGGTACGCGGTGAATG......	10
.TTAAGGCACGCGGTGAATGT.....	10
.TTAAGGCGCGCGGTGAATGCC....	10
.TTAAGGCACGCGTTGAATGCCT...	10
.TTAAGGCACGCGGTGAATG-TAA..	10
.TTAACGCACGCGGTGAATGCCT...	9
.TTAAGGCACGCGGTGAA-GCCT...	9
.TTAAGGCACGCGGTTAATGCCT...	9
.TTAAGGCACGCGGTGAATGCCTC..	9
.TTAAGGCACGCGGTGAATGCCTCT.	9
.TTAAGGCACGCGGTGAATTCCT...	8
.TTAAGGCACGGGGTGAATGCCT...	8
.TTAAGG-ACGCGGTGAATGCCAA..	8
.TTAAGGCACGCGGTGAATGCCCT..	8
.TTAAGGCTCGCGGTGAATGCCTT..	8
.TTAAGTCACGCGGTGAATGCCTT..	8
.TTAAGGCACGCGGTGAATGCC-TG.	8
.TTAAGGCACGCGGTGAA........	7
.TTAAGGCACCCGGTGAATGCCT...	7
.TTAAGGCACGCGGTCAATGCCT...	7
.TTAAGGCACGCGGTGAAT-CCT...	7
.TTTAGGCACGCGGTGAATGCCT...	7
.TTAAGGC-CGCGGTGAATGCCAT..	7
.TTAAGGCACGCGGTGAATG-AAA..	7
.TTAAGGCACGCGGTGAATGCTAA..	7
.TTAAGGCACGCGGTGAATGCTAT..	7
.TTAAGGCGCGCGGTG..........	6
.TTAAGGCACGCGGTGAATGA.....	6
.TTAAGGCACGCGGTGAATCCCT...	6
.TTAAGGAACGCGGTGAATGCCTA..	6
.TTAAGGC-CGCGGTGAATGCCTC..	6
.TTAAGGTACGCGGTGAATGCCTA..	6
.TTAAGGCACGCGGTGAATGCCTATA	6
.TTAAGGTACGCGGTGAAT.......	5
.TTAAGGC-CGCGGTGAATGC.....	5
.TTAAGGCACGCGGTGAATGG.....	5
.TTAGGGCACGCGGTGAATGCC....	5
.TTAAGGCACGCGCTGAATGCCT...	5
.TTAAGGTACGCGGTGAATGCCC...	5
.TTACGGCACGCGGTGAATGCCT...	5
.TTAAGG-ACGCGGTGAATGCCTC..	5
.TTAAGTCACGCGGTG..........	4
.TTAAGGAACGCGGTGAAT.......	4
.TTAAGACACGCGGTGAATGC.....	4
.TTAAGGCACGAGGTGAATGCC....	4
.TTAAGGCACGCGGTGA-TGCCT...	4
.TTAAGGCACGCGGTGAATGATT...	4
.TTAAGGCACGCGGTGAAT-CCTT..	4
.TTAATGCACGCGGTGAATGCCTT..	4
.TTAAGG-ACGCGGTGAATGCCATT.	4
.TTAAGGCACGCGGTGAATGCCATT.	4
.TTAAGGCACGCGGTGAATGCCTTG.	4
.TTAAGACACGCGGT...........	3
.TTAAGGTACGCGGT...........	3
.TTAAGG-ACGCGGTGAA........	3
.TTAA-GCACGCGGTGAATGCC....	3
.TTAAG-CACGCGGTGAATGCC....	3
.TTAAGGCACGCGGTGAATGAC....	3
.TTAAGGCATGCGGTGAATGCC....	3
.TTAAGGCACGAGGTGAATGCCA...	3
.TTAAGGCACGCGGTGAATGGCA...	3
.TTAAGGCACGCGGTGAATGTTA...	3
.TTAAGGC-CGCGGTGAATGCCCT..	3
.TTAAGGCACGCGGTGAATGTTAA..	3
.TTAAGG-ACGCGGTGAATGCCAAG.	3
.TTAAGGCACGCGGTGAATGCCTAG.	3
.TTAAGGCACGCGGTGAATGCCTAAA	3
.TTAAGGCACGCGGTGAATGCCTCCA	3
.TTAAGGAACGCGGT...........	2
.TTAAGACACGCGGTGA.........	2
.TTAAGACACGCGGTGAAT.......	2
.TTAAGGC-CGCGGTGAAT.......	2
.TTAAGGCACGCGGTGAAA.......	2
.TTAAGGAACGCGGTGAATGC.....	2
.TTAAGGCACGCGGTGAACGC.....	2
.TTAAGGCACGCTGTGAATGC.....	2
.TTAAGGCTCGCGGTGAATGC.....	2
.TTAAGGCACGCAGTGAATGCC....	2
.TTAAGGCACGCGGTGAATACC....	2
.TTAAGGGACGCGGTGAATGCC....	2
.TTGAGGCACGCGGTGAATGCC....	2
.GTAAGGCACGCGGTGAATGCTT...	2
.TTAAAGCACGCGGTGAATGCCA...	2
.TTAAGACACGCGGTGAATGCCC...	2
.TTAAGG-ACGCGGTGAATGCCG...	2
.TTAAGGCACGCGGTGAATG-GA...	2
.TTAAGGCACGCGGTGAATGAGA...	2
.TTAAGGCACGCGGTGAATGATA...	2
.TTAAGGCACGCGGTGAATGTCA...	2
.TTAAGGCACGCGGTGAATNCCT...	2
.TTAAGGCACGCGGTGACTGCCT...	2
.TTAAGGCACGCNGTGAATGCCT...	2
.TTAAGGCACGCTGTGAATGCCC...	2
.TTAAGGCCCGCGGTGAATGCCA...	2
.TTCAGGCACGCGGTGAATGCCT...	2
.TTAAGG-ACGCGGTGAATGCCCT..	2
.TTAAGGCACGCGGTGAACGCCCT..	2
.TTAAGGGACGCGGTGAATGCCTT..	2
.TTAAGGTACGCGGTGAATGCCAT..	2
.TTAAGGCACGCGGTGAATGCCAAT.	2
.TTAAGGCACGCGGTGAATGCCCAT.	2
.TTAAGGCACGCGGTGAATGCTTAG.	2
.TTAAGGCACGCGGTGAATGCTTTG.	2
.TTAAGGCACGCGGTGAATGCCTACA	2
.TTAAGGCACGCGGTGAATGCCTTCA	2
.TTAAGGCACGCGGTGAATGCCTTGA	2
.TTAAGGCACGCGGTGAATGCTTAAA	2
.TTAAGGCTCGCGGT...........	1
.TTAAAGCACGCGGTG..........	1
.TTAAGGCCCGCGGTG..........	1
.TTTAGGCACGCGGTG..........	1
.TTAAGGC-CGCGGTGA.........	1
.TTAAGTCACGCGGTGA.........	1
.TTAAGGGACGCGGTGAAT.......	1
.TTAAGACACGCGGTGAATG......	1
.TTAAGGAACGCGGTGAATG......	1
.TTAAGGCACGAGGTGAATG......	1
.TTAAGGCACGCAGTGAATG......	1
.TTAAGGCACGCGGTAAATG......	1
.TTAAGGCACGCGGTGAACG......	1
.TTAAGGCACGTGGTGAATG......	1
.TTAAGGCCCGCGGTGAATG......	1
.TTAAGGCTCGCGGTGAATG......	1
.TTAGGGCACGCGGTGAATG......	1
.TTAAGGCACGCGGTGAATAC.....	1
.TTAAGTCACGCGGTGAATGC.....	1
.GTAAGGCACGCGGTGAATGCC....	1
.TT-AGGCACGCGGTGAATGCC....	1
.TTA-GGCACGCGGTGAATGCC....	1
.TTAACGCACGCGGTGAATGCC....	1
.TTAAGGCAAGCGGTGAATGCC....	1
.TTAAGGCACGCGGT-AATGCC....	1
.TTAAGGCACGCGGTAAATGCC....	1
.TTAAGGCACGCGGTGAA-GCC....	1
.TTAAGGCACGCGGTGAAAGCC....	1
.TTAAGGCACGCGGTGAATCCC....	1
.TTAAGGCACGCGGTGAATGAT....	1
.TTAAGGCACGCGGTGAATGCG....	1
.TTAAGGCACGGGGTGAATGCC....	1
.TTAAGGCACGTGGTGAATGCC....	1
.TTAATGCACGCGGTGAATGCC....	1
.CTAAGGCACGCGGTGAATGCTT...	1
.GTAAGGCACGCGCTGAATGCCA...	1
.TTAA-GCACGCGGTGAATGCCA...	1
.TTAAG-CACGCGGTGAATGCCA...	1
.TTAAG-CACGCGGTGAATGCCG...	1
.TTAAGCCACGCGGTGAATGCCA...	1
.TTAAGGAACGCGGTGAATGCCG...	1
.TTAAGGCACGCCGTGAATGCCA...	1
.TTAAGGCACGCGG-GAATGCCT...	1
.TTAAGGCACGCGGT-AATGCCT...	1
.TTAAGGCACGCGGTGAA-GCCA...	1
.TTAAGGCACGCGGTGAAAGCCA...	1
.TTAAGGCACGCGGTGAATACCA...	1
.TTAAGGCACGCGGTNAATGCCT...	1
.TTAAGGCACGCTGTGAATGCCA...	1
.TTAAGGCACGNGGTGAATGCCT...	1
.TTAAGGCACTCGGTGAATGCCA...	1
.TTAAGGCGCGCGGTGAATGCCA...	1
.TTAAGGCGCGCGGTGAATGCCG...	1
.TTAAGGCTCGCGGTGAATGCCA...	1
.TTAAGGCTCGCGGTGAATGCCC...	1
.TTAAGGTACGCGGTGAATGCCG...	1
.TTAAGTCACGCGGTGAATGCCA...	1
.TTGAGGCACGCGGTGAATGCCA...	1
.TTNAGGCACGCGGTGAATGCCT...	1
.TTTAGGCACGCGGTGAATGCCA...	1
.TTA-GGCACGCGGTGAATGCCTT..	1
.TTAAAGCACGCGGTGAATGCCTT..	1
.TTAAG-CACGCGGTGAATGCCAA..	1
.TTAAG-CACGCGGTGAATGCCTA..	1
.TTAAG-CACGCGGTGAATGCCTC..	1
.TTAAGACACGCGGTGAATGCCAT..	1
.TTAAGACACGCGGTGAATGCCTA..	1
.TTAAGACACGCGGTGAATGCCTC..	1
.TTAAGGAACGCGGTGAATGCCAA..	1
.TTAAGGAACGCGGTGAATGCCAT..	1
.TTAAGGAACGCGGTGAATGCCTC..	1
.TTAAGGC-CGCGGTGAATGCCTA..	1
.TTAAGGCACACGGTGAATGCCTT..	1
.TTAAGGCACG-GGTGAATGCCTT..	1
.TTAAGGCACGCAGTGAATGCCTT..	1
.TTAAGGCACGCGGTGAATACCAT..	1
.TTAAGGCACGCGGTGAATACCTA..	1
.TTAAGGCACGCGGTGAATACCTT..	1
.TTAAGGCACGCGGTGAATGGCAT..	1
.TTAAGGCACGCGGTGAATGTTTA..	1
.TTAAGGCACGCTGTGAATGCCAT..	1
.TTAAGGCACGCTGTGAATGCCTT..	1
.TTAAGTCACGCGGTGAATGCCAT..	1
.TTAGGGCACGCGGTGAATGCCTT..	1
.TTAAGG-ACGCGGTGAATGCC-TG.	1
.TTAAGG-ACGCGGTGAATGCCTAG.	1
.TTAAGGAACGCGGTGAATGCCTAT.	1
.TTAAGGC-CGCGGTGAATGCC-TG.	1
.TTAAGGC-CGCGGTGAATGCCTAT.	1
.TTAAGGCACGCGGTGAATG-TAAT.	1
.TTAAGGCACGCGGTGAATGC-TTG.	1
.TTAAGGCACGCGGTGAATGCCAAC.	1
.TTAAGGCACGCGGTGAATGCCAAG.	1
.TTAAGGCACGCGGTGAATGCCCAG.	1
.TTAAGGCACGCGGTGAATGCCGTG.	1
.TTAAGGCACGCGGTGAATGCCTGG.	1
.TTAAGGCACGCGGTGAATGCCTTC.	1
.TTAAGGCACGCGGTGAATGCTCTG.	1
.TTAAGGCACGCGGTGAATGCTTAT.	1
.TTAAGGCACGCGGTGAATGGC-TG.	1
.TTAAGGCGCGCGGTGAATGCC-TG.	1
.TTAAGGTACGCGGTGAATGCC-TG.	1
.TTAAGGTACGCGGTGAATGCCTAT.	1
.TTAAGTCACGCGGTGAATGCCATT.	1
.TTAAGG-ACGCGGTGAATGCCACCA	1
.TTAAGG-ACGCGGTGAATGCCTATA	1
.TTAAGGCACGCGGTGAATGC-AAAA	1
.TTAAGGCACGCGGTGAATGCC-GGG	1
.TTAAGGCACGCGGTGAATGCC-TGT	1
.TTAAGGCACGCGGTGAATGCCA-GT	1
.TTAAGGCACGCGGTGAATGCCAAGA	1
.TTAAGGCACGCGGTGAATGCCCATT	1
.TTAAGGCACGCGGTGAATGCCGAGA	1
.TTAAGGCACGCGGTGAATGCCTTG-	1
.TTAAGGCACGCGGTGAATGCCTTGC	1
.TTAAGGCACGCGGTGAATGCTTTGA	1
.TTAAGGCACGCGGTGAATGGCACCA	1
.TTAAGGTACGCGGTGAATGCCTAAA	1
..TAAGGCACGCGGTGAATGCCT...	38862
..TAAGGCACGCGGTGAATGCTT...	1965
..TAAGGCACGCGGTGAATGCC....	1062
..TAAGGCACGCGGTGAATGCTTT..	854
..TAAGGCACGCGGTGAATGCCTT..	339
..TAAGGCACGCGGTGAATGCCA...	201
..TAAGGCACGCGGTGAATGC.....	103
..TAAGGCACGCGGTGAATGCTTA..	94
..TAAGGCACGCGGTGAATGC-ATT.	93
..TAAGGCACGCGGTG..........	63
..TAAGGCACGCGGTGAATG......	49
..TAAGG-ACGCGGTGAATGCC....	49
..TAAGGCACGCGGTGAATGCT....	36
..TAAGGCACGCGGTGAATGCCC...	33
..TAAGGCACGCGGTGAATGCCTTT.	29
..CAAGGCACGCGGTGAATGCCT...	28
..TAAGGCACGCGGTGAATGCTAT..	27
..TAAGACACGCGGTGAATGCC....	26
..TAAGGAACGCGGTGAATGCC....	24
..TAAGGCACGCGGTGAATGCCAT..	23
..TAAGGCACGCGGTGAATGC-AT..	21
..TAAGGCACGCGGTGAATGCCTA..	21
..TAAGGTACGCGGTGAATGCC....	19
..TAAGGCACGCGGTGAACGCC....	16
..TAAGGCACGCGGTGAAT.......	13
..TAAGGCACGCGGTGAATGCCG...	13
..TAAGGCACGCGGTGAATGCCCT..	12
..TAAGGCACGCGGTGAATGCCTC..	11
..TAAGGCACGCGGTGA.........	10
..TAAGGCACGCGGTGAATGCTA...	10
..GAAGGCACGCGGTGAATGCCT...	9
..TAAGGCACGCGGTGAACGCCA...	8
..TAAGGCACGCGGTGAATGCCTAT.	8
..TAAGGCACGCGGTGAATGCTAA..	7
..TAAGTCACGCGGTGAATGCC....	6
..TAAGACACGCGGTGAATGCCA...	6
..TAAGGCACGCGGTGAATGCGT...	6
..TAAGGCACGCGGTGAATGCCATT.	6
..TAAGGTACGCGGTG..........	5
..TAAGGCACGCTGTGAATGCC....	5
..TAAGGCACGCGGTGAATGCTG...	5
..TAAGGCACGCGGTGAATGCCAA..	5
..TAAGGCACGCGGTGAATGCTTAT.	5
..TAAGGCTCGCGGTGAATGC.....	4
..TAAGGCTCGCGGTGAATGCC....	4
..TAAGGCACGCGGTGAATGCCGT..	4
..TAAGGCACGCGGTGAA........	3
..TAAGG-ACGCGGTGAATG......	3
..TAAGG-ACGCGGTGAATGC.....	3
..TAAGGCACGTGGTGAATGCC....	3
..TAAGGCACGCGGTGAATGCCCTG.	3
..TAAGGCACGCGGTGAATGCCTCT.	3
..TAAGGCACGCGGTGAATGCCTTCA	3
..TAGGGCACGCGGTG..........	2
..TAAGGAACGCGGTGAATG......	2
..TAAGGAACGCGGTGAATGC.....	2
..CAAGGCACGCGGTGAATGCC....	2
..TAAGGTACGCGGTGAATGCCA...	2
..TAAGGAACGCGGTGAATGCCAT..	2
..TAAGGCACGCGGTGAATGCTAC..	2
..TAAGGCTCGCGGTGAATGCCAT..	2
..TAAGG-ACGCGGTGAATGCCATT.	2
..TAAGGCACGCGGTGAATGC-AAT.	2
..TAAGGCACGCGGTGAATGCCTAG.	2
..TAAGGCACGCGGTGAATGCTTTG.	2
..TAAGGCACGCGGTGAATGCC-TGC	2
..TAAGGCACGCGGTGAATGCCAAAA	2
..TAAGGCACGCGGTGAATGCCAACA	2
..TAAGGCACGCGGTGAATGCCTAAA	2
..TAAAGCACGCGGTG..........	1
..TAAGACACGCGGTG..........	1
..TAATGCACGCGGTG..........	1
..TAAGG-ACGCGGTGAAT.......	1
..TAAGGAACGCGGTGAAT.......	1
..TAAGACACGCGGTGAATG......	1
..TAAGGCACGCGGTGAGTG......	1
..TAAGGCACGCGGTTAATG......	1
..TAAGGCACGCTGTGAATG......	1
..TAAGGCATGCGGTGAATG......	1
..TAAGGTACGCGGTGAATG......	1
..TAAGACACGCGGTGAATGC.....	1
..TAAGGCACGCGGTAAATGC.....	1
..TAAGGCACGCGGTGAACGC.....	1
..TAAGGCACGCGGTGAATGG.....	1
..TAAGGCACGCGGTGAATGT.....	1
..TAAGGCACGCTGTGAATGC.....	1
..TAAGGCATGCGGTGAATGC.....	1
..GAAGGCACGCGGTGAATGCC....	1
..T-AGGCACGCGGTGAATGCC....	1
..TAAAGCACGCGGTGAATGCC....	1
..TAAGCCACGCGGTGAATGCC....	1
..TAAGGCACG-GGTGAATGCC....	1
..TAAGGCACGCAGTGAATGCC....	1
..TAAGGCACGCCGTGAATGCC....	1
..TAAGGCACGCGGAGAATGCC....	1
..TAAGGCACGCGGTGAAAGCC....	1
..TAAGGCACGCGGTGAAGGCC....	1
..TAAGGCACGCGGTGAATGCA....	1
..TAAGGCACGCGGTTAATGCC....	1
..TAAGGCACGCGTTGAATGCC....	1
..TAAGGCGCGCGGTGAATGCC....	1
..TAATGCACGCGGTGAATGCC....	1
..TACGGCACGCGGTGAATGCC....	1
..TAGGGCACGCGGTGAATGCC....	1
..TAAGGAACGCGGTGAATGCCA...	1
..TAAGGCACGCGGTGAATGACA...	1
..TAAGGCACGCGGTGAATGC-A...	1
..TAAGGCACGCGGTGAATGCAA...	1
..TAAGGCACGCTGTGAATGCCA...	1
..TAAGTCACGCGGTGAATGCCA...	1
..TAAAGCACGCGGTGAATGCCAT..	1
..TAAGACACGCGGTGAATGCCAT..	1
..TAAGG-ACGCGGTGAATGCCAA..	1
..TAAGG-ACGCGGTGAATGCCAT..	1
..TAAGGCACGCGGTGAA-GCCAT..	1
..TAAGGCACGCGGTGAACGCCAA..	1
..TAAGGCACGCGGTGAATACCAA..	1
..TAAGGCACGCGGTGAATGC-AA..	1
..TAAGGCACGCGGTGAATGCCCA..	1
..TAAGGAACGCGGTGAATGCCAAT.	1
..TAAGGAACGCGGTGAATGCCATT.	1
..TAAGGCACGCGGTGAATGC-TTG.	1
..TAAGGCACGCGGTGAATGCC-TG.	1
..TAAGGCACGCGGTGAATGCCAAT.	1
..TAAGGCACGCGGTGAATGCCCAT.	1
..TAAGGCACGCGGTGAATGCCCTT.	1
..TAAGGCACGCGGTGAATGCTAAG.	1
..TAAGGCACGCGGTGAATGCTAAT.	1
..TAAGGCACGCGGTGAATGCTATT.	1
..TAAGGCACGCGGTGAATGGCCTG.	1
..TAAGGAACGCGGTGAATGCCAAAA	1
..TAAGGCACGCGGTGAATGC-AATA	1
..TAAGGCACGCGGTGAATGCCA-GT	1
..TAAGGCACGCGGTGAATGCCACCA	1
..TAAGGCACGCGGTGAATGCCTAGC	1
..TAAGGCACGCGGTGAATGCCTCCA	1
..TAAGGCACGCGGTGAATGCCTTG-	1
..TAAGGCACGCGGTGAATGCCTTGA	1
..TAAGGCACGCGGTGAATGCTTTGA	1
...AAGGCACGCGGTGAATGCCT...	400
...AAGGCACGCGGTGAATGCC....	297
...AAGG-ACGCGGTGAATGCC....	48
...AAGGCACGCGGTGAATG......	43
...AAGGCACGCGGTGAATGC.....	34
...AAGTCACGCGGTGAATGCC....	19
...AAGGTACGCGGTGAATGCC....	14
...AAGACACGCGGTGAATGCC....	10
...AAGGAACGCGGTGAATGCC....	9
...AAGG-ACGCGGTGAATGC.....	6
...AAGGCACGCGGTGAACGCC....	6
...AAGGCACGCGGTGAATGCCTT..	5
...AAGGCACGCGGTGA.........	4
...AA-GCACGCGGTGAATGCC....	4
...AAGGCACGCGGTGAATGCCA...	4
...AAAGCACGCGGTGAATGCC....	3
...GAGGCACGCGGTGAATGCC....	3
...AAGGCACGCGGTGAATGCCC...	3
...AAGG-ACGCGGTGAATG......	2
...AAGGC-CGCGGTGAATGCC....	2
...AAGGCA-GCGGTGAATGCC....	2
...AAGGCAAGCGGTGAATGCC....	2
...AATGCACGCGGTGAATGCC....	2
...AAGGCACGCGGTGAATGCCCA..	2
...AAGGCACGCGGTGAATGCCTTT.	2
...AAGGAACGCGGTGAATG......	1
...AAGGCACGCGG-GAATG......	1
...AAGGCGCGCGGTGAATG......	1
...AATGCACGCGGTGAATG......	1
...AAGGCACGCGGGGAATGC.....	1
...AAGGCACGCGGTGAACGC.....	1
...AAGGCGCGCGGTGAATGC.....	1
...AAGTCACGCGGTGAATGC.....	1
...AAGGCACCCGGTGAATGCC....	1
...AAGGCACG-GGTGAATGCC....	1
...AAGGCACGCGGTGAATTCC....	1
...AAGGCACGCTGTGAATGCC....	1
...AAGGCCCGCGGTGAATGCC....	1
...AAGGCTCGCGGTGAATGCC....	1
...AAGGCACGCGGTGAATGACA...	1
...AAGGCACGCGGTGAATGCCG...	1
...AAGGCACGCGGTGAATGCCTC..	1
...AAGGCACGCGGTGAATGCC-TG.	1
....AGGCACGCGGTGAATGCC....	34
....AGGCACGCGGTGAATG......	15
....AGG-ACGCGGTGAATGCC....	15
....AGGC-CGCGGTGAATGCC....	5
....AGGCACGCGGTGAATGC.....	4
....A-GCACGCGGTGAATGCC....	4
....AGACACGCGGTGAATGCC....	4
....AGTCACGCGGTGAATGCC....	4
....AGG-ACGCGGTGAATGC.....	2
....AGGAACGCGGTGAATGCC....	2
....AGGCACGCGGTGAATGCCT...	2
....AGACACGCGGTGAATG......	1
....AGGCACGCGGT-AATGC.....	1
....AGGTACGCGGTGAATGCC....	1
....A-GCACGCGGTGAATGCCA...	1
.....GGCACGCGGTGAATGCC....	35
.....GGCACGCGGTGAATG......	13
.....GGCACGCGGTGAATGCCT...	6
.....GGCACGCGGTGAATGC.....	4
.....GG-ACGCGGTGAATG......	2
.....GG-ACGCGGTGAATGCC....	2
.....GGC-CGCGGTGAATGCC....	2
.....GGCACGCGGTGAAT.......	1
.....GGCACGCGGTG-ATG......	1
.....GGCACGCGGTTAATG......	1
.....GGAACGCGGTGAATGCC....	1
.....GGCACGCGGTGAAAGCC....	1
.....GGCACGCGGTGAACGCC....	1
.....GGCCCGCGGTGAATGCC....	1
.....GGCGCGCGGTGAATGCC....	1
.....GGGACGCGGTGAATGCC....	1
......GCACGCGGTGAATGCC....	975
......GCACGCGGTGAATGCCT...	149
......GCACGCGGTGAATG......	73
......GCACGCGGTGAATGC.....	27
......ACACGCGGTGAATGCC....	17
......G-ACGCGGTGAATGCC....	9
......GCACGCGGTGAACGCC....	8
......TCACGCGGTGAATGCC....	7
......GCATGCGGTGAATGCC....	6
......GTACGCGGTGAATGCC....	6
......GCACGCGGTGAA-GCC....	3
......GAACGCGGTGAATGCC....	2
......GC-CGCGGTGAATGCC....	2
......GCACGCGGCGAATGCC....	2
......GCACGCGGTGAGTGCC....	2
......GCACGCTGTGAATGCC....	2
......GCGCGCGGTGAATGCC....	2
......ACACGCGGTGAATG......	1
......GCACGCGGTGAAGG......	1
......GTACGCGGTGAATG......	1
......G-ACGCGGTGAATGC.....	1
......GTACGCGGTGAATGC.....	1
......GCACGCGATGAATGCC....	1
......GCACGCGGGGAATGCC....	1
......GCACGCGGTAAATGCC....	1
......GCACGCGGTG-ATGCC....	1
......GCACGCGGTGAATGCG....	1
......GCACGCGTTGAATGCC....	1
.......CACGCGGTGAATGCC....	11969
.......CACGCGGTGAATGC.....	314
.......CACGCGGTGAATGCCA...	32
.......CACGCGGAGAATGCC....	19
.......CACGCGCTGAATGCC....	18
.......CACGCGGTG-ATGCC....	15
.......CACGCGGTGAATACC....	14
.......CCCGCGGTGAATGCC....	11
.......CACGCGGTGAATGCT....	8
.......CACGCGGTGAATGCCC...	8
.......CACGCGGTGAACGCC....	7
.......CACGCTGTGAATGCC....	7
.......CGCGCGGTGAATGCC....	6
.......CACGCGGTAAATGCC....	5
.......CACGCGGTGAAAGCC....	5
.......CACGCGGTGAATGCA....	5
.......CACGCGGT-AATGCC....	4
.......TACGCGGTGAATGCC....	4
.......CACGCGGTGAATGCTA...	4
.......CACGCCGTGAATGCC....	3
.......CACGCGGTCAATGCC....	3
.......CACGGGGTGAATGCC....	3
.......CATGCGGTGAATGCC....	3
.......CACGCGGTGAATGCCG...	3
.......CACGCGGTTAATGCC....	2
.......CACGCGGAGAATGC.....	1
.......CACGCGGTGAACGC.....	1
.......CACGCGG-GAATGCC....	1
.......CACGCGGTGAAGGCC....	1
.......CACGCGGTGAANGCC....	1
.......CACGCGGTGAATCCC....	1
.......CACGCGGTGCATGCC....	1
.......CACGCNGTGAATGCC....	1
.......CTCGCGGTGAATGCC....	1
.......CACGCGGAGAATGCCA...	1
.......CACGCGGTGAATGCAA...	1
........ACGCGGTGAATGCC....	1366
........ACGCGGTGAACGCC....	4
........ACGCGGTGAATGCCA...	3
........ACGCGGTGAATGC.....	2
........ACGCGGTCAATGCC....	1
........ACGCGGTGAATGCA....	1
........ACGCGGTGAATGCT....	1
........ACGCGGTGAATGCCC...	1
........ACGCGGTGAATGCCAA..	1
.........CGCGGTGAATGCC....	30
.........CGCGGTGAATGCCA...	27
.........CGCGGTGAATGCCAT..	1
	237002

## Sheet: Replicate 3
hsa-miR-124-3p +/- 2nt
..>>>>>>>>>>>>>>>>>>>>>>..
ATTAAGGCACGCGGTGAATGCCAAGA
	Counts
ATTAAGGCACGCGGTGAATGCC....	1496
ATTAAGGCACGCGGTGAATGCCT...	1101
ATTAAGGCACGCGGTGAATGC.....	316
ATTAAGGCACGCGGTGAATG......	288
AT-AAGGCACGCGGTGAATGCCT...	283
ATTAAGG-ACGCGGTGAATGCC....	217
ATTAAGGC-CGCGGTGAATGCCT...	204
ATTAAGGC-CGCGGTGAATGCC....	166
ATTAAGACACGCGGTGAATGCC....	109
ATTAAGG-ACGCGGTGAATGCCT...	99
ATTAAGGTACGCGGTGAATGCC....	66
ATTAAGGCACGCGGTG..........	63
ATTAAGGCACGCGGTGAACGCCT...	35
ATTAAGTCACGCGGTGAATGCC....	34
ATTAAGGCACGCGGTGAA........	31
ATTAAGG-ACGCGGTGAATGC.....	31
ATTAAGGAACGCGGTGAATGCC....	30
ATTAAGGCACGCGGT...........	29
ATTAAGGCACGCGGTGAAT.......	25
ATTAAGG-ACGCGGTGAATG......	18
ATTAAGGC-CGCGGTGAATGC.....	18
ATTAAGGCACGCGGTGAACGCC....	18
ATTAAGGTACGCGGTGAATGCCT...	16
ATTAA-GCACGCGGTGAATGCC....	15
ATTAAG-CACGCGGTGAATGCC....	15
ATTAAGGCACGCGGTGAATGCT....	15
AT-AAGGCACGCGGTGAATGCC....	13
ATTAAGGCTCGCGGTGAATGCC....	13
ATTAAGGCACGCGGTGA.........	12
ATTAAGGCACGCGGTGAATGCTT...	12
A-TAAGGCACGCGGTGAATGCC....	11
ATTAAGGCACGCGGTGAATGT.....	8
AT-AAGGCACGCGGTGAATGCTT...	8
ATTAAGGCACGCTGTGAATGCCT...	7
ATTAAGGCACGCGGTGAATGCCCA..	7
ATTAAGGC-CGCGGTG..........	6
ATTAAGGC-CGCGGTGAATG......	6
ATTAAGGTACGCGGTGAATG......	6
ATTAAAGCACGCGGTGAATGCC....	6
ATTAAG-CACGCGGTGAATGCCT...	6
ATTAAGG-ACGCGGTGAATGCCTT..	6
ATTAAGGCACGCGGTGAATGCCTT..	6
ATTAAGGCACGCGG............	5
ATTAA-GCACGCGGTGAATG......	5
ATTAAG-CACGCGGTGAATG......	5
ATTAAGGAACGCGGTGAATGC.....	5
ATTAAGGCACGCGGTGAATACC....	5
ATTAAGGCACGCGGTGAATGCA....	5
ATTAAGGCACGCTGTGAATGCC....	5
ATTAATGCACGCGGTGAATGCC....	5
ATTAAGGAACGCGGTGAATGCCT...	5
ATTAAGGCACGCGGTGAATGC-A...	5
ATTAAGGCACGCGGTGAATGCCA...	5
ATTAAGGCACGCGGTGAATGCC-TG.	5
ATTAAGACACGCGGTGAATG......	4
ATTAAGGAACGCGGTGAATG......	4
ATTAAGGTACGCGGTGAATGC.....	4
ATTAAGGCACGCGGTAAATGCC....	4
A-TAAGGCACGCGGTGAATGCCA...	4
AT-AAGGCACGCGGTGAATGCCA...	4
ATTAAGACACGCGGTGAATGCCT...	4
ATTAAGGC-CGCGGTGAATGCCA...	4
ATTAAGGCACGCAGTGAATGCCT...	4
CTTAAGGCACGCGGTGAATGCCT...	4
ATTAAGGTACGCGGTG..........	3
ATTAAGGCTCGCGGTGAAT.......	3
ATTAAGTCACGCGGTGAATG......	3
ATT-AGGCACGCGGTGAATGCC....	3
ATTA-GGCACGCGGTGAATGCC....	3
ATTAAGGCA-GCGGTGAATGCC....	3
ATTAAGGCAAGCGGTGAATGCC....	3
ATTAAGGCACGCGGTGAA-GCC....	3
ATTAAGGCACGCGGTGAATGTC....	3
ATTAAGGCACGCGGTGAATGTT....	3
ATTAAGGCACGTGGTGAATGCC....	3
ATTAAGGCATGCGGTGAATGCC....	3
ATTAAGGCGCGCGGTGAATGCC....	3
ATTGAGGCACGCGGTGAATGCC....	3
GTTAAGGCACGCGGTGAATGCC....	3
-TTAAGGCACGCGGTGAATGCCT...	3
AATAAGGCACGCGGTGAATGCCT...	3
ATTAAAGCACGCGGTGAATGCCT...	3
ATTAAGGC-CGCGGTGAATGCTT...	3
ATTAAGGCACGCGGTGAATGCCC...	3
ATTAAGGCACGCGGTGAATGCTG...	3
ATTAAGGCACGCGGTGAATGTTT...	3
ATTAAGGTACGCG.............	2
ATTAAGGC-CGCGGT...........	2
ATTAAGGTACGCGGTGAAT.......	2
-TTAAGGCACGCGGTGAATG......	2
ATGAAGGCACGCGGTGAATG......	2
ATTAAAGCACGCGGTGAATG......	2
ATTAAGGCACGCGGT-AATG......	2
ATTAAGGCACGCGGTAAATG......	2
ATTAAGGC-CGCGGTGAATGT.....	2
ATTAAGGCACGCGGTGAATAC.....	2
ATTAAGGCACGCTGTGAATGC.....	2
-TTAAGGCACGCGGTGAATGCC....	2
AATAAGGCACGCGGTGAATGCC....	2
AGTAAGGCACGCGGTGAATGCC....	2
ATCAAGGCACGCGGTGAATGCC....	2
ATTA---CACGCGGTGAATGCC....	2
ATTAAGCCACGCGGTGAATGCC....	2
ATTAAGG-ACGCAGTGAATGCC....	2
ATTAAGGCACGCAGTGAATGCC....	2
ATTAAGGCACGCGGTGAA--CC....	2
ATTAAGGCACGCGGTGAATCCC....	2
ATTAAGGCACTCGGTGAATGCC....	2
ATTAGGGCACGCGGTGAATGCC....	2
AT-AAGGCACGCGGTGAATGCCG...	2
ATCAAGGCACGCGGTGAATGCCT...	2
ATTAAGG-ACGCGGTGAATGCTT...	2
ATTAAGGCA-GCGGTGAATGCCT...	2
ATTAAGGCACGCGGTGAATGACT...	2
ATTAAGGCGCGCGGTGAATGCCT...	2
ATTAAGTCACGCGGTGAATGCCT...	2
CTTAAGGCACGCGGTGAACGCCT...	2
AT-AAGGCACGCGGTGAATGC-AT..	2
ATTAAGACACGCGGTGAATGCCTT..	2
ATTAAGGC-CGCGGTGAATGCCTT..	2
ATTAAGGCACGCGGTGAATG-TAT..	2
ATTAAGGCACGCGGTGAATGCCTTT.	2
ATT.......................	1
ATTAAGGCACG...............	1
ATTAAGG-ACGCGGT...........	1
ATTAAGGCACGCGGC...........	1
-TTAAGGCACGCGGTG..........	1
A-TAAGGCACGCGGTG..........	1
ATTAAGACACGCGGTG..........	1
ATTAAGG-ACGCGGTG..........	1
ATTAAGGCACG-GGTG..........	1
ATTAAGGCACGCGGTC..........	1
ATTAAGTCACGCGGTG..........	1
ATTAAGGCACGCGGTGT.........	1
ATTAAGG-ACGCGGTGAAT.......	1
ATTAAGGAACGCGGTGAAT.......	1
A-TAAGGCACGCGGTGAATG......	1
AT-AAGGCACGCGGTGAATG......	1
ATCAAGGCACGCGGTGAATG......	1
ATT-AGGCACGCGGTGAATG......	1
ATTA-GGCACGCGGTGAATG......	1
ATTAAGGCACGCGG-GAATG......	1
ATTAAGGCACGCGGTGAACG......	1
ATTAAGGCACGCGGTGAATT......	1
ATTAAGGCTCGCGGTGAATG......	1
ATTAATGCACGCGGTGAATG......	1
A-TAAGGCACGCGGTGAATGC.....	1
AT-AAGGCACGCGGTGAATGC.....	1
ATT-AGGCACGCGGTGAATGC.....	1
ATTA-GGCACGCGGTGAATGC.....	1
ATTAAAGCACGCGGTGAATGC.....	1
ATTAAGG-ACGCGGTGAATGT.....	1
ATTAAGGCACGCAGTGAATGC.....	1
ATTAAGGCACGCGATGAATGC.....	1
ATTAAGGCACGCGGTGAA-GC.....	1
ATTAAGGCACGCGGTGAACGC.....	1
ATTAAGGCACGCGGTGAATCC.....	1
ATTAAGGCACGCGGTGAATTT.....	1
ATTAAGGCCCGCGGTGGATGC.....	1
ATTAAGTCACGCGGTGAATGC.....	1
ATTAGGGCACGCGGTGAATGC.....	1
GTTAAGGCACGCGGTGAATGC.....	1
-T-AAGGCACGCGGTGAATGCC....	1
ACTAAGGCACGCGGTGAATGCC....	1
ATAAAGGCACGCGGTGAATGCC....	1
ATTA-GGCACGCGGTAAATGCC....	1
ATTAAGACACGCAGTGAATGCC....	1
ATTAAGACACGCGGTGGATGCC....	1
ATTAAGG-ACGCGATGAATGCC....	1
ATTAAGG-ACGCGGTGAATCCC....	1
ATTAAGG-ACGCGGTGAATGCT....	1
ATTAAGG-ACGCGGTGAATGTT....	1
ATTAAGGC-CGCGGTGAATACC....	1
ATTAAGGC-CGCGGTGAATGCT....	1
ATTAAGGC-CGCGGTGAATGTT....	1
ATTAAGGCA-GCGGTGAATACC....	1
ATTAAGGCACACGGTGAATGCC....	1
ATTAAGGCACGAGGTGAATGCC....	1
ATTAAGGCACGCGGTGAAAGCC....	1
ATTAAGGCACGCGGTGAAT-CC....	1
ATTAAGGCACGCGGTGAATGTG....	1
ATTAAGGCACGCGGTGAGTGCC....	1
ATTAAGGCACGCGGTGANTGCC....	1
ATTAAGGCACGCGGTGTATGCC....	1
ATTAAGGCACTCGGTGAATACC....	1
ATTAAGGCCCGCGGTGAATGCC....	1
ATTAAGGCCCGCGGTGAATGTC....	1
ATTAAGGTACGCGGTGAATGCT....	1
ATTAAGGTACGCGTTGAATGCC....	1
-T-AAGGCACGCGGTGAATGCCT...	1
AT-AAGGCACGCGGTGAATGC-A...	1
AT-AAGGCACGCGGTGAATGCTA...	1
ATGAAGGCACGCGGTGAATGCCT...	1
ATTA-GGCACGCGGTGAATGCCT...	1
ATTAAGCCACGCGGTGAATGCCT...	1
ATTAAGG-ACGCGGTGAATGCCA...	1
ATTAAGGC-CGCGGTGAATGCGA...	1
ATTAAGGC-CGCGGTGAATGCGT...	1
ATTAAGGC-CGCGGTGAATGTCT...	1
ATTAAGGCACACGGTGAATGCCT...	1
ATTAAGGCACGCG-TGAATGCCT...	1
ATTAAGGCACGCGGGGAATGCCT...	1
ATTAAGGCACGCGGTGAAAGCCT...	1
ATTAAGGCACGCGGTGAACGCCG...	1
ATTAAGGCACGCGGTGAATCCCT...	1
ATTAAGGCACGCGGTGAATG-TA...	1
ATTAAGGCATGCGGTGAATGCCT...	1
ATTAAGGCTCGCGGTGAATGCCT...	1
ATTAAGTCACGCGGTGAATGCCA...	1
ATTACGGCACGCGGTGAATGCCT...	1
ATTAGGGCACGCGGTGAATGCCT...	1
ATTAGGGCACGCGGTGAATGCTT...	1
ATTAAGG-ACGCGGTGAATGCCCA..	1
ATTAAGGC-CGCGGTGAATGCCCA..	1
ATTAAGGC-CGCGGTGAATGCCCT..	1
ATTAAGGCACGCGGTGAATGC-AT..	1
ATTAAGGCACGCGGTGAATGCAAA..	1
ATTAAGGCACGCGGTGAATGCCCC..	1
ATTAAGGCACGCGGTGAATGCCTA..	1
ATTAAGGCACGCGGTGAATGCTTA..	1
ATTAAGGCACGCGGTGAATGCTTT..	1
ATTAAGGTACGCGGTGAATGCCCA..	1
ATTAAGGCACGCGGTGAATGCCAA-A	1
ATTAAGGCACGCGGTGAATGCCCACA	1
ATTAAGGCACGCGGTGAATGCCCTGA	1
ATTAAGGCACGCGGTGAATGCCTTTT	1
ATTAAGGCACGCGGTGAATGGCACCA	1
.TTAAGGCACGCGGTGAATGCCT...	95816
.TTAAGGC-CGCGGTGAATGCCT...	3278
.TTAAGG-ACGCGGTGAATGCCT...	3073
.TTAAGGCACGCGGTGAATGCTT...	3034
.TTAAGGTACGCGGTGAATGCCT...	2788
.TTAAGGCACGCGGTGAATGCC....	2297
.TTAAGACACGCGGTGAATGCCT...	2113
.TTAAGGCACGCGGTGAACGCCT...	1835
.TTAAGG-ACGCGGTGAATGCCTT..	732
.TTAAGGAACGCGGTGAATGCCT...	620
.TTAAGTCACGCGGTGAATGCCT...	531
.TTAAG-CACGCGGTGAATGCCT...	521
.TTAAAGCACGCGGTGAATGCCT...	507
.TTAAGGCGCGCGGTGAATGCCT...	466
.TTAAGGCACGCTGTGAATGCCT...	312
.TTAAGGCACGCGGTGAATGCCA...	311
.TTAAGGCACGCGGTGAATGC.....	286
.TTAAGGCACGCGGTG..........	246
.TTAGGGCACGCGGTGAATGCCT...	236
.TTAAGGTACGCGGTGAATGCC....	217
.TTAAGGCTCGCGGTGAATGCCT...	204
.TTAAGGCACGCAGTGAATGCCT...	191
.TTAATGCACGCGGTGAATGCCT...	183
.TTAAGGC-CGCGGTGAATGCCTT..	178
.TTAAGGCACGCGGTGAATGCCTT..	163
.TTAAGGCACGCGGTGAATGCTTT..	163
.TTAAGG-ACGCGGTGAATGCC....	140
.TTAAGGCACGCGGTGAATGCT....	126
.TTAAGGC-CGCGGTGAATGCC....	114
.TTAAGGCACGAGGTGAATGCCT...	108
.TTAAGGCCCGCGGTGAATGCCT...	104
.TTAAGGCACGCGGTGAATG......	100
.TTAAGGCACACGGTGAATGCCT...	96
.TTAAGGCACGTGGTGAATGCCT...	95
.TTGAGGCACGCGGTGAATGCCT...	87
.TTAAGGCACGCGGTGAATGTTT...	74
.TTAAGG-ACGCGGTGAATGCCTA..	67
.TTAAGACACGCGGTGAATGCC....	65
.TTAAGGAACGCGGTGAATGCCTT..	57
.TTAAGGCACGCGGTGAATGCCC...	56
.TTAAGGTACGCGGTGAATGCCTT..	55
.TTAAGGCA-GCGGTGAATGCCT...	53
.TTAAGGCACGCGGTGAATACCT...	47
.TTA-GGCACGCGGTGAATGCCT...	46
.TTAAGGCACGCGGCGAATGCCT...	46
.TTAAGGCACGCGGTGAATGCCG...	44
.TTAAGGCACGCGGTGAATGC-AT..	44
.TTAAGG-ACGCGGTGAATGCCA...	42
.TTAAGGCACGCGGTGGATGCCT...	40
.TTAAGGAACGCGGTGAATGCC....	39
.TTAAGGCATGCGGTGAATGCCT...	39
.TTAAGGCACGCGGTGAATGCCTTT.	35
.GTAAGGCACGCGGTGAATGCCT...	32
.TTAAGGCACGCGGTAAATGCCT...	31
.TTAAGGCAAGCGGTGAATGCCT...	29
.TTAAGGCACGCGGTGAATGTT....	28
.TTAAGGCTCGCGGTGAATGCC....	28
.CTAAGGCACGCGGTGAATGCCT...	28
.TTAAGGCACGCGGTGAATGTCT...	28
.TTAAGGCACGCGGTGAATGCCTA..	28
.TTAAGGCACGCGGTGAACGCC....	27
.TTAAGGTACGCGGTGAATGCCA...	27
.TTAAGG-ACGCGGTGAATGCCTAT.	27
.TTAAGGCACGCGGTGAATGCCTAT.	27
.TTAAGGCACG-GGTGAATGCCT...	26
.TTAAGCCACGCGGTGAATGCCT...	25
.TTAAGGCACGCGGGGAATGCCT...	24
.TTAAGGCACGCGGTGAAAGCCT...	23
.TTAAGGCACGCGGTGAGTGCCT...	23
.TTAAGG-ACGCGGTGAAT.......	22
.TTAAGGCACGCGGTGAAT.......	21
.TTAAGGCACGCGATGAATGCCT...	21
.TTAAGGCACGCGGTGAAGGCCT...	21
.TTAAGGCACGCGGTGAATGCTG...	21
.TTAAGG-ACGCGGTGAATGCCAT..	21
.TTAAGGTACGCGGTG..........	20
.TTAAGGCACGCGGTGAATGGC....	20
.TTAAGGCACGCGGTGATTGCCT...	20
.TTAAGGCACGCGGTGAATGCCAT..	20
.TTAAGGCACGCGGTGAATGGCT...	19
.TTAAGGCACGCGGTGAATGCTTA..	19
.TTAAGGC-CGCGGTGAATGCCA...	18
.TTAAGNCACGCGGTGAATGCCT...	18
.TTAAGGCAGGCGGTGAATGCCT...	17
.TTAAGGCACGCGGTGAATG-TAT..	16
.TTAAGG-ACGCGGTGAATG......	15
.TTAAGGCACGCCGTGAATGCCT...	15
.TTAAGGCACGCG-TGAATGCCT...	15
.TTAAGGAACGCGGTG..........	14
.TTAAGGCACGCGGTGAATGCGT...	14
.TTAAGGCACGCGGTGAATGCCTC..	14
.TTAAGGCACGCGGTGAATGC-ATT.	14
.TTAAGGC-CGCGGTGAATG......	13
.TTAAGG-ACGCGGTGAATGC.....	13
.TTAAGGTACGCGGTGAATGC.....	13
.TTAAGTCACGCGGTGAATGCC....	13
.TTAAGGCACGCGGTGAATGCTA...	13
.TTAAGGCACGCGGTGTATGCCT...	13
.TTAAGGCACTCGGTGAATGCCT...	13
.TTAAGG-ACGCGGTGAATGCCAA..	13
.TTAAGGCACGCGGT...........	12
.TTAAGGTACGCGGTGAATGCCC...	12
.TTAAGGCACGCTGTGAATGCC....	11
.TTAAGGCACGCGGAGAATGCCT...	11
.TTATGGCACGCGGTGAATGCCT...	11
.TTAAGGCACGCGGTGAATGCCAA..	11
.TTAAGACACGCGGTG..........	10
.TTAAGGCACGCGGTGAATGCA....	10
.TTAACGCACGCGGTGAATGCCT...	10
.TTAAGGCACGCGGTGAATG-TA...	10
.TTAAGGCACGCGGTGAATGC-A...	10
.TTAAGGGACGCGGTGAATGCCT...	10
.TTAAGGCACGCGGTGAATGCC-TG.	10
.TTAAGGTACGCGGTGAATG......	9
.TTAAGGC-CGCGGTGAATGC.....	9
.TTAAGG-ACGCGGTGAATGCCC...	9
.TTAAGGCACGCGGTGAATCCCT...	9
.TTAAGGCACGCGGTGAATGCTAT..	9
.TTAAGGTACGCGGT...........	8
.TTAAGGCACGCGGTGAATGTC....	8
.TTAAGGCACGCGGTGAA-GCCT...	8
.TTAAGGCACGCGGTGCATGCCT...	8
.TTAAGGCACGCGTTGAATGCCT...	8
.TTAAGG-ACGCGGTGAATGCCTC..	8
.TTAAGTCACGCGGTGAATGCCTT..	8
.TTAAGGCACGCGGTGA.........	7
.TTAAGGCACGCGGTGAA........	7
.TTAAGGAACGCGGTGAATGCCA...	7
.TTAAGGC-CGCGGTGAATGCCC...	7
.TTAAGGCACCCGGTGAATGCCT...	7
.TTAAGGCACGCGGTCAATGCCT...	7
.TTAAGGCACGCGGTGAACGCCA...	7
.TTAAGGCACGCGGTGAATGACT...	7
.TTAAGGCACGCGGTGAACGCCTT..	7
.TTAAGGCTCGCGGTGAATGCCTT..	7
.TTAAGACACGCGGTGAATG......	6
.TTAAGGCACGCGGTGAATGG.....	6
.TTAAGGCGCGCGGTGAATGCC....	6
.TTAAGACACGCGGTGAATGCCA...	6
.TTAAGGCACGCGCTGAATGCCT...	6
.TTAAGGCACGCGGTGAATGTTA...	6
.TTTAGGCACGCGGTGAATGCCT...	6
.TTAAGGCACGCGGTGAATGCCCT..	6
.TTAGGGCACGCGGTGAATGCC....	5
.TTAAGGCACGCGGTGAAT-CCT...	5
.TTAAGGCACGCGGTGAATGCAA...	5
.TTAAGGCACGCGGTGAATG-TAA..	5
.TTAAGGCACGCGGTGAATGC-AA..	5
.TTAAGGCACGCGGTGAATGCCCA..	5
.TTAAGGCACGCGGTGAATGCTTAT.	5
.TTAAGGCACGCGGTGAATGCCTACA	5
.TTAAGGCACGCGGTGAACGC.....	4
.GTAAGGCACGCGGTGAATGCC....	4
.TTAA-GCACGCGGTGAATGCC....	4
.TTAAAGCACGCGGTGAATGCC....	4
.TTAAG-CACGCGGTGAATGCC....	4
.TTAAGACACGCGGTGAATGCCG...	4
.TTAAGGCACGCGGTTAATGCCT...	4
.TTACGGCACGCGGTGAATGCCT...	4
.TTAAG-CACGCGGTGAATGCCTT..	4
.TTAAGGC-CGCGGTGAATGCCTC..	4
.TTAAGG-ACGCGGTGAATGCCTAG.	4
.TTAAGGCACGCGGTGAATGCCTTG.	4
.TTAAGGCACGCGGTGAATGCCTATA	4
.TTAAAGCACGCGGTG..........	3
.TTAAGGC-CGCGGTGA.........	3
.TTAAGGTACGCGGTGAAT.......	3
.TTAAGGCACGCGGTGAATGT.....	3
.TTAAGGCACGCGGTGAATACC....	3
.TTAAGG-ACGCGGTGAATGCCG...	3
.TTAAGGCACGAGGTGAATGCCA...	3
.TTAAGGCACGCGGTGA-TGCCT...	3
.TTAAGGCACGCGGTGAATGATT...	3
.TTAAGGCACGCGGTGAATGGCA...	3
.TTAAGGCACGCGGTGAATTCCT...	3
.TTAAGGCACGCGGTGACTGCCT...	3
.TTAAGG-ACGCGGTGAATGCCCT..	3
.TTAAGGAACGCGGTGAATGCCTA..	3
.TTAAGGC-CGCGGTGAATGCCAT..	3
.TTAAGGC-CGCGGTGAATGCCTA..	3
.TTAAGGCACGCGGTGAATGGCTT..	3
.TTAGGGCACGCGGTGAATGCCTT..	3
.TTAAGGCACGCGGTGAATGCTTTG.	3
.TTAAGGCACGCGGTGAATGCCTTG-	3
.TTAAGACACGCGGT...........	2
.TTAAGGAACGCGGT...........	2
.TTAAGGCTCGCGGT...........	2
.TTAAGGCCCGCGGTG..........	2
.TTAAGGCTCGCGGTG..........	2
.TTAAGG-ACGCGGTGAA........	2
.TTAAGGAACGCGGTGAAT.......	2
.TTAAGGAACGCGGTGAATG......	2
.TTAAGGCTCGCGGTGAATGC.....	2
.TTAAGGCACGAGGTGAATGCC....	2
.TTAAGGCACGC-GTGAATGCC....	2
.TTAAGGCACGCAGTGAATGCC....	2
.TTAAGGCACGCG-TGAATGCC....	2
.TTAAGGCACGCGGTGAATGAT....	2
.TTAAGGCACGCGGTGAATGTG....	2
.TTAAGGCCCGCGGTGAATGCC....	2
.GTAAGGCACGCGGTGAATGCTT...	2
.TTAAGACACGCGGTGAATGCCC...	2
.TTAAGGAACGCGGTGAATGCCG...	2
.TTAAGGCACGCNGTGAATGCCT...	2
.TTAAGGCACGGGGTGAATGCCT...	2
.TTAAGGCGCGCGGTGAATGCCA...	2
.TTAAGGCNCGCGGTGAATGCCT...	2
.TTAAGGCTCGCGGTGAATGCCC...	2
.TTAGGGCACGCGGTGAATGCCA...	2
.TTAAGACACGCGGTGAATGCCTC..	2
.TTAAGGAACGCGGTGAATGCCTC..	2
.TTAAGGCACGCAGTGAATGCCTT..	2
.TTAAGGCACGCGGTGAACGCCAT..	2
.TTAAGGCACGCGGTGAATACCTT..	2
.TTAAGGCACGCGGTGAATG-AAA..	2
.TTAAGGCACGCGGTGAATGCTAA..	2
.TTAAGGCACGCTGTGAATGCCTT..	2
.TTAAGGCGCGCGGTGAATGCCTT..	2
.TTAAGGCACGCGGTGAATG--AAT.	2
.TTAAGGCACGCGGTGAATGCCAAT.	2
.TTAAGGCACGCGGTGAATGCCATT.	2
.TTAAGGCACGCGGTGAATGCTTAG.	2
.TTAAGGTACGCGGTGAATGCCTAT.	2
.TTAAGGCACGCGGTGAATGCCAAGC	2
.TTAAGGCACGCGGTGAATGCCAAGT	2
.TTAAGGCACGCGGTGAATGCCTAGA	2
.TTAAGGCACGCGGTGAATGCCTGGA	2
.TTAAGGCACGCGGTGAATGCGAACA	2
.TTAAGGCACGAGGTG..........	1
.TTAAGGCGCGCGGTG..........	1
.TTAAGNCACGCGGTG..........	1
.TTAAGTCACGCGGTG..........	1
.TTAATGCACGCGGTG..........	1
.TTAAGGTACGCGGTGA.........	1
.TTAAGGAACGCGGTGAA........	1
.TTAAGACACGCGGTGAAT.......	1
.TTAAGGCACGCGGTGAATC......	1
.TTAAGGCACGTGGTGAATG......	1
.TTAA-GCACGCGGTGAATGC.....	1
.TTAAGGAACGCGGTGAATGC.....	1
.TTAAGGCACACGGTGAATGC.....	1
.TTAAGGCACGCGGTGAAAGC.....	1
.TTAAGGCACGCGGTGAATAC.....	1
.TTAAGGCACGTGGTGAATGC.....	1
.TTAAGGCACTCGGTGAATGC.....	1
.TTAAGGCGCGCGGTGAATGC.....	1
.TTAAGTCACGCGGTGAATGC.....	1
.TT-AGGCACGCGGTGAATGCC....	1
.TTA-GGCACGCGGTGAATGCC....	1
.TTAAGGCA-GCGGTGAATGCC....	1
.TTAAGGCAAGCGGTGAATGCC....	1
.TTAAGGCACGCGGAGAATGCC....	1
.TTAAGGCACGCGGGGAATGCC....	1
.TTAAGGCACGCGGTAAATGCC....	1
.TTAAGGCACGCGGTGAAAGCC....	1
.TTAAGGCACGCGGTGAAGGCC....	1
.TTAAGGCACGCGGTGAATCCC....	1
.TTAAGGCACGCGGTGAATGAG....	1
.TTAAGGCACGCGGTGAATGCG....	1
.TTAAGGCACGCGGTGAGTGCC....	1
.TTAAGGCACGCGGTGATTGCC....	1
.TTAAGGCACGCGGTTAATGCC....	1
.TTAAGGCACGTGGTGAATGCC....	1
.TTAAGGCATGCGGTGAATGCC....	1
.TTGAGGCACGCGGTGAATGCC....	1
.CTAAGGCACGCGGTGAATGCCA...	1
.CTAAGGCACGCGGTGAATGCTT...	1
.TTAA-GCACGCGGTGAATGCCA...	1
.TTAAAGCACGCGGTGAATGCCA...	1
.TTAAAGCACGCGGTGAATGCCC...	1
.TTAAAGCACGCGGTGAATGCCG...	1
.TTAAG-CACGCGGTGAATGCCA...	1
.TTAAGGC-CGCGGTGAATGCCG...	1
.TTAAGGCAAGCGGTGAATGCCA...	1
.TTAAGGCAC-CGGTGAATGCCT...	1
.TTAAGGCACGCGG-GAATGCCT...	1
.TTAAGGCACGCGGT-AATGCCT...	1
.TTAAGGCACGCGGTAAATGCCA...	1
.TTAAGGCACGCGGTGAACGCCC...	1
.TTAAGGCACGCGGTGAATACCA...	1
.TTAAGGCACGCGGTGAATGGTT...	1
.TTAAGGCACGNGGTGAATGCCT...	1
.TTAAGGCAGGCGGTGAATGCCC...	1
.TTAAGGCGCGCGGTGAATGCCG...	1
.TTAAGGTACGCGGTGAATGCCG...	1
.TTAAGTCACGCGGTGAATGCCA...	1
.TTAAGTCACGCGGTGAATGCCC...	1
.TTAATGCACGCGGTGAATGCCA...	1
.TTATGGCACGCGGTGAATGCCA...	1
.TTGAGGCACGCGGTGAATGCCA...	1
.TTNAGGCACGCGGTGAATGCCT...	1
.TTA-GGCACGCGGTGAATGCCAT..	1
.TTAAG-CACGCGGTGAATGCCTA..	1
.TTAAG-CACGCGGTGAATGCCTC..	1
.TTAAGACACGCGGTGAATGCCTA..	1
.TTAAGG-ACGCGGTGAATGCCGA..	1
.TTAAGGAACGCGGTGAATGCCAA..	1
.TTAAGGAACGCGGTGAATGCCAT..	1
.TTAAGGC-CGCGGTGAATGCCAA..	1
.TTAAGGC-CGCGGTGAATGCCCT..	1
.TTAAGGCACGCG-TGAATGCCTT..	1
.TTAAGGCACGCGGTGAA-GCCTC..	1
.TTAAGGCACGCGGTGAATACCTC..	1
.TTAAGGCACGCGGTGAATG--AA..	1
.TTAAGGCACGCGGTGAATGCCGT..	1
.TTAAGGCACGCGGTGAATGCTAC..	1
.TTAAGGCACGCGGTGAATGGTAT..	1
.TTAAGGCACGCGGTGAATGTAAA..	1
.TTAAGGCACGCGGTGAATGTCTA..	1
.TTAAGGCACGCGGTGGATGCCTT..	1
.TTAAGGCTCGCGGTGAATGCCTA..	1
.TTAAGGGACGCGGTGAATGCCTT..	1
.TTAAGGTACGCGGTGAATGCCAT..	1
.TTAAGGTACGCGGTGAATGCCTA..	1
.TTAAGTCACGCGGTGAATGCCTA..	1
.TTAGGGCACGCGGTGAATGCAAA..	1
.TTAGGGCACGCGGTGAATGCCAT..	1
.TTAAGACACGCGGTGAATGCCATG.	1
.TTAAGACACGCGGTGAATGCCTAT.	1
.TTAAGG-ACGCGGTGAATGCC-TG.	1
.TTAAGG-ACGCGGTGAATGCCAAG.	1
.TTAAGG-ACGCGGTGAATGCCAAT.	1
.TTAAGG-ACGCGGTGAATGCCATC.	1
.TTAAGG-ACGCGGTGAATGCCATG.	1
.TTAAGG-ACGCGGTGAATGCCATT.	1
.TTAAGGAACGCGGTGAATGCCTAT.	1
.TTAAGGC-CGCGGTGAATGCCTAT.	1
.TTAAGGCACGCGGTGAATG-TA-G.	1
.TTAAGGCACGCGGTGAATGC-A-G.	1
.TTAAGGCACGCGGTGAATGC-AAT.	1
.TTAAGGCACGCGGTGAATGC-TTG.	1
.TTAAGGCACGCGGTGAATGCC-CG.	1
.TTAAGGCACGCGGTGAATGCCAAG.	1
.TTAAGGCACGCGGTGAATGCCACT.	1
.TTAAGGCACGCGGTGAATGCCCAT.	1
.TTAAGGCACGCGGTGAATGCCCTT.	1
.TTAAGGCACGCGGTGAATGCCTAC.	1
.TTAAGGCACGCGGTGAATGCCTAG.	1
.TTAAGGCACGCGGTGAATGCTATT.	1
.TTAAGGCACGCGGTGAATGGCAAT.	1
.TTAAGGCACGTGGTGAATGCCTAT.	1
.TTAAGGTACGCGGTGAATGCC-TG.	1
.TTAAGGTACGCGGTGAATGCCATT.	1
.TTAAGGCACGCGGTGAATGCCA-GA	1
.TTAAGGCACGCGGTGAATGCCAACA	1
.TTAAGGCACGCGGTGAATGCCACCA	1
.TTAAGGCACGCGGTGAATGCCGAAA	1
.TTAAGGCACGCGGTGAATGCCGCCA	1
.TTAAGGCACGCGGTGAATGCCTAAA	1
.TTAAGGCACGCGGTGAATGCCTTCA	1
.TTAAGGCACGCGGTGAATGCCTTGA	1
.TTAAGGCACGCGGTGAATGCCTTTA	1
.TTAAGGCACGCGGTGAATGCTTAAA	1
.TTAAGGCACGCGGTGAATGGCACCA	1
.TTAAGGTACGCGGTGAATGCCTAG-	1
..TAAGGCACGCGGTGAATGCCT...	28329
..TAAGGCACGCGGTGAATGCTT...	1378
..TAAGGCACGCGGTGAATGCC....	912
..TAAGGCACGCGGTGAATGCTTT..	681
..TAAGGCACGCGGTGAATGCCTT..	294
..TAAGGCACGCGGTGAATGCCA...	129
..TAAGGCACGCGGTGAATGC.....	84
..TAAGGCACGCGGTG..........	79
..TAAGGCACGCGGTGAATGC-ATT.	73
..TAAGGCACGCGGTGAATGCTTA..	54
..TAAGGCACGCGGTGAATG......	38
..TAAGGCACGCGGTGAATGCT....	35
..TAAGG-ACGCGGTGAATGCC....	33
..TAAGGCACGCGGTGAATGCCC...	31
..TAAGACACGCGGTGAATGCC....	28
..CAAGGCACGCGGTGAATGCCT...	28
..TAAGGCACGCGGTGAATGCCAT..	28
..TAAGGCACGCGGTGAATGCCTTT.	22
..TAAGGCACGCGGTGAATGC-AT..	21
..TAAGGCACGCGGTGAATGCCTA..	20
..TAAGGCACGCGGTGAATGCTAT..	17
..GAAGGCACGCGGTGAATGCCT...	12
..TAAGGCACGCGGTGAAT.......	11
..TAAGGAACGCGGTGAATGCC....	11
..TAAGGCACGCGGTGAATGCTA...	11
..TAAGGCACGCGGTGAATGCCCT..	10
..TAAGGCACGCGGTGAATGCTTAT.	10
..TAAGGCACGCGGTGAACGCC....	9
..TAAGGCACGCGGTGAATGCCG...	9
..TAAGGCACGCGGTGAATGCGT...	8
..TAAGGCACGCGGTGAATGCCTAT.	8
..TAAGGCACGCGGTGAATGCTG...	7
..TAAGGCACGCGGTGA.........	6
..TAAGGCACGCTGTGAATGCC....	6
..TAAGGCACGCGGTGAATGCCTC..	6
..TAAGTCACGCGGTGAATGCC....	5
..TAAGACACGCGGTGAATGCCA...	5
..TAAGGCACGCGGTGAATGCCTTG.	5
..TAAGGTACGCGGTGAATGCC....	4
..TAAGGAACGCGGTGAATGCCAT..	4
..TAAGGCACGCGGTGAATGCCAA..	4
..TAAGGCACGCGGTGAATGCTAA..	4
..TAAGGCACGCGGTGAATGCCAAT.	4
..TAAGGCACGCGGTGAATGCCATT.	4
..TAAAGCACGCGGTG..........	3
..TAAGACACGCGGTG..........	3
..TAAGGAACGCGGTGAATGC.....	3
..TAA-GCACGCGGTGAATGCC....	3
..TAAGGCACGTGGTGAATGCC....	3
..TAAGGCTCGCGGTGAATGCC....	3
..TAAGGCACGCGGTGAACGCCA...	3
..TAAGGCACGCGGTGAATGCAA...	3
..TAAGGCACGCTGTGAATGCCA...	3
..TAAGGCACGCGGTGAATGC-AA..	3
..TAAGGCACGCGGTGAATGC-AAT.	3
..TAAGGCACGCGGTGAATGCTTTG.	3
..TAAGGCACGCGGTGAATGCCAAAA	3
..TAAGGCACGCGGTGAATGG.....	2
..TAAGGTACGCGGTGAATGC.....	2
..T-AGGCACGCGGTGAATGCC....	2
..TAAGGCACGCGGTGAATACC....	2
..TAAGGCACGCGGTGAATGGCA...	2
..TAAGGCACGCGGTGAATGCCCA..	2
..TAAGGAACGCGGTGAATGCCATT.	2
..TAAGGCACGCGGTGAATGCTTAG.	2
..TAAGGCACGCGGTGAATGCCAAGA	2
..TAAGGCACGCGGTGAATGCCTTGC	2
..TAAGTCACGCGGTG..........	1
..TAAGGCACGCGGTCA.........	1
..TAAGGCACGCGGTGAA........	1
..TAAGG-ACGCGGTGAAT.......	1
..TAAGGC-CGCGGTGAAT.......	1
..TAAGGCACGCGGTGAAC.......	1
..TAAGACACGCGGTGAATG......	1
..TAAGTCACGCGGTGAATG......	1
..TAAGGC-CGCGGTGAATGC.....	1
..TAAGGCACGCGGTGAA-GC.....	1
..TAAGGCACGCGGTGAATGT.....	1
..TAAGGCTCGCGGTGAATGC.....	1
..CAAGGCACGCGGTGAATGCC....	1
..GAAGGCACGCGGTGAATGCC....	1
..TAAAGCACGCGGTGAATGCC....	1
..TAAGGCACGCGGTAAATGCC....	1
..TAAGGCACGCGGTGAATCCC....	1
..TAAGGCACGCGGTGATTGCC....	1
..TAAGGCATGCGGTGAATGCC....	1
..TAAGGCCCGCGGTGAATGCC....	1
..TAAGGGACGCGGTGAATGCC....	1
..TAATGCACGCGGTGAATGCC....	1
..TAGGGCACGCGGTGAATGCC....	1
..TAAAGCACGCGGTGAATGCCA...	1
..TAAGGAACGCGGTGAATGCCA...	1
..TAAGGCACGCAGTGAATGCCA...	1
..TAAGGCACGCGGTGAATGCGA...	1
..TAAGGCACGCGGTGAATGTCA...	1
..TAAGGTACGCGGTGAATGCCA...	1
..TAAGACACGCGGTGAATGCCAT..	1
..TAAGGAACGCGGTGAATGCCAA..	1
..TAAGGCACGCCGTGAATGCCAT..	1
..TAAGGCACGCGGTGAACGCCAT..	1
..TAAGGCACGCGGTGAATGCCGT..	1
..TAAGGCTCGCGGTGAATGCCAT..	1
..TAAGGTACGCGGTGAATGCCAT..	1
..TAAGG-ACGCGGTGAATGCCATT.	1
..TAAGGCACGCGGTGAATGC-TTG.	1
..TAAGGCACGCGGTGAATGCC-TG.	1
..TAAGGCACGCGGTGAATGCCACT.	1
..TAAGGCACGCGGTGAATGCCCAG.	1
..TAAGGCACGCGGTGAATGCCGTG.	1
..TAAGGCACGCGGTGAATGCCTCT.	1
..TAAGGCACGCGGTGAATGCCTTC.	1
..TAAGGCACGCGGTGAATGCTAAG.	1
..TAAGGCACGCGGTGAATGCTATT.	1
..TAAGGCACGCGGTGAATGC-ATTA	1
..TAAGGCACGCGGTGAATGCCA-GC	1
..TAAGGCACGCGGTGAATGCCAA-A	1
..TAAGGCACGCGGTGAATGCCGAGC	1
..TAAGGCACGCGGTGAATGCCTACA	1
..TAAGGCACGCGGTGAATGCCTAGA	1
..TAAGGCACGCGGTGAATGCCTTGT	1
..TAAGGCACGCGGTGAATGCTTAGG	1
..TAAGGCACGCGGTGAATGCTTTGA	1
...AAGGCACGCGGTGAATGCC....	285
...AAGGCACGCGGTGAATGCCT...	275
...AAGG-ACGCGGTGAATGCC....	52
...AAGGCACGCGGTGAATG......	43
...AAGGCACGCGGTGAATGC.....	37
...AAGTCACGCGGTGAATGCC....	16
...AAGACACGCGGTGAATGCC....	9
...AAGGCACGCGGTGAACGCC....	8
...AAGGTACGCGGTGAATGCC....	6
...GAGGCACGCGGTGAATGCC....	6
...AAGGCACGCGGTGAATGCCTT..	5
...AAGTCACGCGGTGAATGC.....	4
...AAGGAACGCGGTGAATGCC....	4
...AAGGCACGCGGTGAATGT.....	3
...AATGCACGCGGTGAATGCC....	3
...AAGG-ACGCGGTGAAT.......	2
...AAGGTACGCGGTGAATG......	2
...AA-GCACGCGGTGAATGCC....	2
...AAGGC-CGCGGTGAATGCC....	2
...AAGGCACGTGGTGAATGCC....	2
...AAGGCTCGCGGTGAATGCC....	2
...AAGGCACGCGGTGA.........	1
...AAGGCACGCGGTGT.........	1
...AAGGCACGCGGTGAC........	1
...AAGGCACGCGGTGAAA.......	1
...AAGG-ACGCGGTGAATG......	1
...AAGGC-CGCGGTGAATG......	1
...AAGGCACGCGGTTAATG......	1
...AAGTCACGCGGTGAATG......	1
...AATGCACGCGGTGAATG......	1
...GAGGCACGCGGTGAATG......	1
...AAGGAACGCGGTGAATGC.....	1
...AAGGCACGCGGTG-ATGC.....	1
...AAGGCGCGCGGTGAATGC.....	1
...GAGGCACGCGGTGAATGC.....	1
...AAAGCACGCGGTGAATGCC....	1
...AAGGCACACGGTGAATGCC....	1
...AAGGCACGC-GTGAATGCC....	1
...AAGGCACGCAGTGAATGCC....	1
...AAGGCACGCGATGAATGCC....	1
...AAGGCACGCGCTGAATGCC....	1
...AAGGCACGCGGGGAATGCC....	1
...AAGGCACGCGGTAAATGCC....	1
...AAGGCACGCGGTGAATACC....	1
...AAGGCACGCGGTGAATGCTA...	1
...AAGGCACGCGGTGAATGCCAT..	1
...AAGGCACGCGGTGAATGCCTA..	1
...AAGGCACGCGGTGAATGCCTCT.	1
....AGGCACGCGGTGAATGCC....	22
....AGG-ACGCGGTGAATGCC....	14
....AGGCACGCGGTGAATG......	10
....AGGCACGCGGTGAATGCCT...	8
....AGGCACGCGGTGAATGC.....	5
....A-GCACGCGGTGAATGCC....	5
....AGTCACGCGGTGAATGCC....	3
....AGG-ACGCGGTGAATGC.....	2
....AGGAACGCGGTGAATGCC....	2
....AGG-ACGCGGTGAATG......	1
....AGGC-CGCGGTGAATGCC....	1
....AGGCACGCGGTGAATACC....	1
....AGGTACGCGGTGAATGCC....	1
....ATGCACGCGGTGAATGCC....	1
....AGGCACGCGGTGAATGCCA...	1
.....GGCACGCGGTGAATGCC....	33
.....GGCACGCGGTGAATGC.....	5
.....GGCACGCGGTGAATGCCT...	4
.....GGCACGCGGTGAATG......	3
.....GG-ACGCGGTGAATGCC....	3
.....GGC-CGCGGTGAATGCC....	2
.....GGCACGCGGTGAAG.......	1
.....GGTACGCGGTGAAT.......	1
.....GGCACGCGGTTAATG......	1
.....GGCACGCGGTGAA-GC.....	1
.....GGCAAGCGGTGAATGCC....	1
.....GGCCCGCGGTGAATGCC....	1
.....GGTACGCGGTGAATGCC....	1
......GCACGCGGTGAATGCC....	674
......GCACGCGGTGAATGCCT...	72
......GCACGCGGTGAATG......	53
......GCACGCGGTGAATGC.....	16
......ACACGCGGTGAATGCC....	12
......G-ACGCGGTGAATGCC....	8
......GTACGCGGTGAATGCC....	5
......GCACGCGGTGAACGCC....	4
......TCACGCGGTGAATGCC....	4
......GAACGCGGTGAATGCC....	3
......GCACGCGGTGAA-GCC....	3
......GCATGCGGTGAATGCC....	3
......GTACGCGGTGAATGC.....	2
......GCACGCGGTAAATGCC....	2
......GCACGCGGTG-ATGCC....	2
......GCGCGCGGTGAATGCC....	2
......ACACGCGGTGAATG......	1
......GTACGCGGTGAATG......	1
......TCACGCGGTGAATGC.....	1
......GC-CGCGGTGAATGCC....	1
......GCACGCGATGAATGCC....	1
......GCACGCGCTGAATGCC....	1
......GCACGCGGTGAATGCA....	1
......GCACGCGGTTAATGCC....	1
......GCACGCTGTGAATGCC....	1
......GCCCGCGGTGAATGCC....	1
.......CACGCGGTGAATGCC....	7876
.......CACGCGGTGAATGC.....	225
.......CACGCGGTGAATGCCA...	15
.......CACGCGGTG-ATGCC....	12
.......CACGCGCTGAATGCC....	10
.......CACGCGGTGAACGCC....	10
.......CCCGCGGTGAATGCC....	10
.......CACGCGGTAAATGCC....	9
.......CACGCGGAGAATGCC....	8
.......CACGCGGTGAATGCT....	8
.......CACGCGGTGAAAGCC....	3
.......CACGCGGTGAATACC....	3
.......CACGCGGTGAATGCA....	2
.......CACGCNGTGAATGCC....	2
.......CACGCTGTGAATGCC....	2
.......CATGCGGTGAATGCC....	2
.......TACGCGGTGAATGCC....	2
.......CACGCGGTGAATGCCC...	2
.......CACGCGGTGAATGCCG...	2
.......CACGCGGTGAATGCTA...	2
.......CACGCGGTTAATGC.....	1
.......CCCGCGGTGAATGC.....	1
.......CACGCCGTGAATGCC....	1
.......CACGCGGT-AATGCC....	1
.......CACGCGGTGAATCCC....	1
.......CACGCGGTGAATGCG....	1
.......CACGCGGTGAATTCC....	1
.......CACGCGGTGCATGCC....	1
.......CACGCGGTTAATGCC....	1
.......CGCGCGGTGAATGCC....	1
.......CACGCGGTGAATGCAA...	1
.......CACGCGGTGAATGCCTAG.	1
........ACGCGGTGAATGCC....	906
........ACGCGGTGAATGC.....	1
........ACGCGGTGAACGCC....	1
........ACGCGGTGAATACC....	1
........ACGCGGTGAATGCCC...	1
.........CGCGGTGAATGCC....	31
.........CGCGGTGAATGCCA...	17
.........CGCGGTGAATGCCAT..	2
.........CGCGGTGAATGCAA...	1
.........CGCGGTGAATGCCAAT.	1
	172612

## Sheet: Sum
hsa-miR-124-3p +/- 2nt
..>>>>>>>>>>>>>>>>>>>>>>..
ATTAAGGCACGCGGTGAATGCCAAGA
	Counts
ATTAAGGCACGCGGTGAATGCC....	4985
ATTAAGGCACGCGGTGAATGCCT...	3939
AT-AAGGCACGCGGTGAATGCCT...	1078
ATTAAGGCACGCGGTGAATG......	1011
ATTAAGGCACGCGGTGAATGC.....	1006
ATTAAGGC-CGCGGTGAATGCCT...	735
ATTAAGG-ACGCGGTGAATGCC....	730
ATTAAGGC-CGCGGTGAATGCC....	491
ATTAAGACACGCGGTGAATGCC....	360
ATTAAGG-ACGCGGTGAATGCCT...	347
ATTAAGGTACGCGGTGAATGCC....	215
ATTAAGGCACGCGGTG..........	182
ATTAAGTCACGCGGTGAATGCC....	132
ATTAAGGCACGCGGTGAACGCCT...	127
ATTAAGGCACGCGGTGAA........	110
ATTAAGG-ACGCGGTGAATGC.....	100
ATTAAGGCACGCGGT...........	96
ATTAAGGAACGCGGTGAATGCC....	80
ATTAAGGCACGCGGTGAAT.......	77
ATTAAGGTACGCGGTGAATGCCT...	62
ATTAAGG-ACGCGGTGAATG......	54
ATTAAGGCACGCGGTGAATGCTT...	53
ATTAAGGCACGCGGTGAACGCC....	49
ATTAAGGC-CGCGGTGAATGC.....	47
ATTAAGGCACGCGGTGAATGCT....	45
ATTAAGGCACGCGGTGA.........	42
AT-AAGGCACGCGGTGAATGCC....	41
ATTAAG-CACGCGGTGAATGCC....	40
ATTAA-GCACGCGGTGAATGCC....	38
AT-AAGGCACGCGGTGAATGCTT...	38
ATTAAGGCTCGCGGTGAATGCC....	35
ATTAAGGCACGCTGTGAATGCCT...	32
ATTAAGGCACGCTGTGAATGCC....	31
A-TAAGGCACGCGGTGAATGCC....	30
ATTAAGGC-CGCGGTGAATG......	29
ATTAAGGCACGCGGTGAATGT.....	28
ATTAAG-CACGCGGTGAATGCCT...	26
CTTAAGGCACGCGGTGAATGCCT...	25
ATTAAGGCACGCGGTGAATGCCA...	24
ATTAAGGAACGCGGTGAATGCCT...	23
ATTAAGGCACGCGGTGAATGTT....	21
ATTAAGGCACGCGG............	20
ATTAAGGCACGCGGTGAATGCCCA..	20
ATTAAAGCACGCGGTGAATGCC....	19
ATTAAGGTACGCGGTGAATG......	17
ATTAAGGTACGCGGTGAATGC.....	17
ATTAAGTCACGCGGTGAATG......	16
ATTAAGACACGCGGTGAATGCCT...	16
ATTAAGTCACGCGGTGAATGCCT...	16
ATTAAGACACGCGGTGAATG......	15
ATTAAGGCACGCGGTGAATGCA....	15
ATTAAGGCACGCAGTGAATGCCT...	15
ATTAAGGCACGCGGTGAATGC-A...	15
ATTAAGGCACGCAGTGAATGCC....	14
ATCAAGGCACGCGGTGAATGCCT...	14
AT........................	12
A-TAAGGCACGCGGTGAATGCCA...	12
AT-AAGGCACGCGGTGAATGCCA...	12
ATTAAGGCACGCGGTGAATGCCTT..	12
ATTAAGGC-CGCGGTG..........	11
ATTAAGGAACGCGGTGAATG......	11
-TTAAGGCACGCGGTGAATGCCT...	11
ATTAAGG-ACGCGGTGAATGCCTT..	11
ATTAAGGCACG...............	10
ATTAAGG-ACGCGGTGAAT.......	10
ATTAAGGAACGCGGTGAATGC.....	10
AATAAGGCACGCGGTGAATGCC....	10
ATTAAGCCACGCGGTGAATGCC....	10
ATTAAGGCA-GCGGTGAATGCC....	10
ATTAAGGCACGCGGTAAATGCC....	10
ATTAAAGCACGCGGTGAATGCCT...	10
ATTAAGGC-CGCGGTGAATGCCA...	10
ATTAAGGCACGCGGTGAATGCC-TG.	10
ATTAAGG-ACGCGGTG..........	9
ATTA-GGCACGCGGTGAATGCC....	9
ATTAAGGCACGCGGTGAA-GCC....	9
ATTAAGGCGCGCGGTGAATGCC....	9
ATTAATGCACGCGGTGAATGCC....	9
ATTAGGGCACGCGGTGAATGCC....	9
ATTAAGGC-CGCGGTGAATGCTT...	9
ATTAAGGCACGCGGTGAATGTTT...	9
ATTAAGGCACGCTGTGAATGC.....	8
ATT-AGGCACGCGGTGAATGCC....	8
ATTAAGGCACGCGGTGAATACC....	8
ATTAAGGCACGTGGTGAATGCC....	8
ATTGAGGCACGCGGTGAATGCC....	8
ATTAAGGCGCGCGGTGAATGCCT...	8
ATTAAGGC-CGCGGTGAATGCCTT..	8
ATTAAGGCACGCGGTGAATGC-AT..	8
ATTAAGG-ACGCGGT...........	7
ATCAAGGCACGCGGTGAATGCC....	7
ATTAAGGCACG-GGTGAATGCC....	7
ATTAAGGCACGCGGTGAATGTC....	7
ATTAAGGCACTCGGTGAATGCC....	7
ATTAAGGCATGCGGTGAATGCC....	7
ATTAAGGCCCGCGGTGAATGCC....	7
ATTAAGCCACGCGGTGAATGCCT...	7
ATTAAGGCACGCGGTGAATGCCC...	7
ATTAGGGCACGCGGTGAATGCCT...	7
ATTAAGGCACGCG.............	6
ATTAAGGCACGCGGTG-ATG......	6
ATTAAGACACGCGGTGAATGC.....	6
ATTAAGGCACGCGGTGAACGC.....	6
-TTAAGGCACGCGGTGAATGCC....	6
ATTAAGGC-CGCGGTGAATGCT....	6
ATTAAGGCAAGCGGTGAATGCC....	6
ATTAAGGCACACGGTGAATGCC....	6
GTTAAGGCACGCGGTGAATGCC....	6
ATTAAGGCA-GCGGTGAATGCCT...	6
ATTAAGGCTCGCGGTGAATGCCT...	6
ATTAAGGCACGCGGTGAATGCCTTT.	6
ATTAAGACACGCGGTG..........	5
ATTAAGTCACGCGGTG..........	5
ATTAA-GCACGCGGTGAATG......	5
ATTAAG-CACGCGGTGAATG......	5
ATTAAGGCACGCGGTGAACG......	5
A-TAAGGCACGCGGTGAATGC.....	5
AT-AAGGCACGCGGTGAATGC.....	5
ATAAAGGCACGCGGTGAATGCC....	5
ATTAAGGCACGCGG-GAATGCC....	5
ATTAAGGCACGCGGTGAATCCC....	5
ATTAAGG-ACGCGGTGAATGCTT...	5
ATTAAGGCACGCGGTGAATGCTG...	5
ATTAAGGCCCGCGGTGAATGCCT...	5
AT-AAGGCACGCGGTGAATGC-AT..	5
ATTAAGGAACGCGGTGAAT.......	4
ATTAAAGCACGCGGTGAATG......	4
ATTAAGGCACGCGGTAAATG......	4
ATTAAGGCACGCGGTGA-TG......	4
ATTAAGGCGCGCGGTGAATG......	4
ATTAAGGCACGCGGTGAATAC.....	4
ATTAAGG-ACGCGGTGAATGCT....	4
ATTAAGGCACGCGGTG-ATGCC....	4
ATTAAGGCACGCGGTGA-TGCC....	4
ATTAAGG-ACGCGGTGAATGCCA...	4
ATTAAGGCACGCGGGGAATGCCT...	4
ATTAAGGCACGTGGTGAATGCCT...	4
ATTAAGGCATGCGGTGAATGCCT...	4
ATTGAGGCACGCGGTGAATGCCT...	4
GTTAAGGCACGCGGTGAATGCCT...	4
ATTAAGG-ACGCGGTGAATGCCCA..	4
ATTAAGGCACGCGGTGAATG-TAT..	4
ATT.......................	3
ATTAAGGCA.................	3
ATTAAGGCACGCGGTC..........	3
ATTAAGGTACGCGGTG..........	3
ATTAAGGCACGCGGTGAAC.......	3
ATTAAGGCACGCTGTGAAT.......	3
ATTAAGGCTCGCGGTGAAT.......	3
A-TAAGGCACGCGGTGAATG......	3
ATTAAGGCACGCGGT-AATG......	3
ATTAAGGCATGCGGTGAATG......	3
ATTAAGGCTCGCGGTGAATG......	3
ATTAAGGC-CGCGGTGAATGT.....	3
ATTAAGGCACGCAGTGAATGC.....	3
ATTAGGGCACGCGGTGAATGC.....	3
ACTAAGGCACGCGGTGAATGCC....	3
AGTAAGGCACGCGGTGAATGCC....	3
ATTAAGGCACGCGGGGAATGCC....	3
ATTAAGGCACGCGGT-AATGCC....	3
ATTAAGGCACGCGGTGAA--CC....	3
ATTAAGGCACGCGGTGAAAGCC....	3
ATTAAGGCACGCGGTGAGTGCC....	3
ATTAAGGCACGCGGTGGATGCC....	3
AATAAGGCACGCGGTGAATGCCT...	3
ATTA-GGCACGCGGTGAATGCCT...	3
ATTAAGGCACACGGTGAATGCCT...	3
ATTAAGGCACGCG-TGAATGCCT...	3
ATTAAGGCACGCGATGAATGCCT...	3
ATTAAGGCACGCGGTGAAAGCCT...	3
CTTAAGGCACGCGGTGAACGCCT...	3
ATTAAG....................	2
ATTAAGGCAC................	2
ATTAAGGCACGC..............	2
ATTAAGGTACGCG.............	2
ATTAAGGC-CGCGGT...........	2
A-TAAGGCACGCGGTG..........	2
ATTAAGGAACGCGGTG..........	2
ATTAAGGCACACGGTG..........	2
ATTAAAGCACGCGGTGA.........	2
ATTAAGGTACGCGGTGAAT.......	2
-TTAAGGCACGCGGTGAATG......	2
AT-AAGGCACGCGGTGAATG......	2
ATCAAGGCACGCGGTGAATG......	2
ATGAAGGCACGCGGTGAATG......	2
ATTAAGGCACGCGGTGAATT......	2
ATTAAGGCACGTGGTGAATG......	2
ATTAATGCACGCGGTGAATG......	2
AATAAGGCACGCGGTGAATGC.....	2
ATTAAGG-ACGCGGTGAATGT.....	2
ATTAAGGCA-GCGGTGAATGC.....	2
ATTAAGGCACGCGGTAAATGC.....	2
ATTAAGGCACGCGGTGAATGA.....	2
ATTAAGGCTCGCGGTGAATGC.....	2
ATTAAGTCACGCGGTGAATGC.....	2
ATTA---CACGCGGTGAATGCC....	2
ATTAACGCACGCGGTGAATGCC....	2
ATTAAGG-ACACGGTGAATGCC....	2
ATTAAGG-ACGCAGTGAATGCC....	2
ATTAAGGC-CGCGGTGAATACC....	2
ATTAAGGCACGCGG--A-TGCC....	2
ATTAAGGCACGCGGTGAAT-CC....	2
ATTAAGGCACGCGGTGAATGAC....	2
ATTAAGGCACGCGGTGTATGCC....	2
ATTAAGGCAGGCGGTGAATGCC....	2
ATTAAGGGACGCGGTGAATGCC....	2
ATTAAGGTACGCGGTGAATGCT....	2
ATTTAGGCACGCGGTGAATGCC....	2
-T-AAGGCACGCGGTGAATGCCT...	2
AT-AAGGCACGCGGTGAATGCCG...	2
ATTAAGGCA-GCGGTGAATACCT...	2
ATTAAGGCACGCGGTGAA-GCCT...	2
ATTAAGGCACGCGGTGAATGACT...	2
ATTAAGGCACGCGGTGAATGTCT...	2
ATTAAGGCACGCGGTGGATGCCT...	2
ATTAAGGTACGCGGTGAATGCCA...	2
ATTAAGGTACGCGGTGAATGCTT...	2
ATTACGGCACGCGGTGAATGCCT...	2
ATTAAGACACGCGGTGAATGCCTT..	2
ATTAAGG-ACGCGGTGAATGCCTA..	2
ATTAAGGAACGCGGTGAATGCCTT..	2
ATTAAGGC-CGCGGTGAATGCCCA..	2
ATTAAGGCACGCGGTGAATGCCAT..	2
ATTAAGGCACGCGGTGAATGCTTT..	2
ATTAAGGCACGCTGTGAATGCCCA..	2
ATTAAGGTACGCGGTGAATGCCCA..	2
ATTAAGGCACGCGGTGAATGCC-GGG	2
ATTAAGGCACGCGGTGAATGCCTTTT	2
GT........................	1
ATTAA.....................	1
ATTAAGGC..................	1
ATTAAGGTACG...............	1
A-TAAGGCACGCGGT...........	1
ATTAAGGCAC-CGGT...........	1
ATTAAGGCACACGGT...........	1
ATTAAGGCACGCGGC...........	1
ATTAAGGCACGTGGT...........	1
ATTAAGGTACGCGGT...........	1
ATTAAGTCACGCGGT...........	1
ATTTAGGCACGCGGT...........	1
-TTAAGGCACGCGGTG..........	1
AGTAAGGCACGCGGTG..........	1
ATTAA-GCACGCGGTG..........	1
ATTAAGGCAC-CGGTG..........	1
ATTAAGGCACG-GGTG..........	1
ATTAAGGCCCGCGGTG..........	1
ATTATGGCACGCGGTG..........	1
ATTGAGGCACGCGGTG..........	1
ATTAAGACACGCGGTGA.........	1
ATTAAGGCACGCGGTGT.........	1
ATTAAGGTACGCGGTGA.........	1
ATTAAG-CACGCGGTGAA........	1
ATTAAGG-ACGCGGTGAA........	1
ATTAAGGCACGCG-TGAA........	1
ATTAAGGCACGCGG-GCC........	1
ATTAAGGCACGCGGTGAC........	1
ATTAAGGTACGCGGTGAA........	1
ATTA-GGCACGCGGTGAAT.......	1
ATTAAGGC-CGCGGTGAAT.......	1
ATTAAGGCACGC-GTGAAT.......	1
ATTAAGGCACGCG-TGAAT.......	1
AGTAAGGCACGCGGTGAATG......	1
ATT-AGGCACGCGGTGAATG......	1
ATTA-GGCACGCGGTGAATG......	1
ATTAAGGAACGAGGTGAATG......	1
ATTAAGGCACG-GGTGAATG......	1
ATTAAGGCACGCGG-GAATG......	1
ATTAAGGCACGCGGT-A-TG......	1
ATTAAGGCACGCGGTGA-CG......	1
ATTAAGGCACGCGGTGAATA......	1
ATTAAGGCACGCGGTGAATC......	1
ATTAAGGCACGCGGTTAATG......	1
ATTAAGGCACGCTGTGAATG......	1
ATCAAGGCACGCGGTGAATGC.....	1
ATT-AGGCACGCGGTGAATGC.....	1
ATTA-GGCACGCGGTGAATGC.....	1
ATTAAAGCACGCGGTGAATGC.....	1
ATTAAGCCACGCGGTGAATGC.....	1
ATTAAGGC-CGCGGAGAATGC.....	1
ATTAAGGCA-GCGGTGAATGT.....	1
ATTAAGGCAAGCGGTGAATGC.....	1
ATTAAGGCACG-GGTGAATGC.....	1
ATTAAGGCACGAGGTGAATGC.....	1
ATTAAGGCACGCGATGAATGC.....	1
ATTAAGGCACGCGCTGAATGC.....	1
ATTAAGGCACGCGCTGAATGT.....	1
ATTAAGGCACGCGGTG-ATGC.....	1
ATTAAGGCACGCGGTGA-TGC.....	1
ATTAAGGCACGCGGTGAA-GC.....	1
ATTAAGGCACGCGGTGAAAAA.....	1
ATTAAGGCACGCGGTGAAT-C.....	1
ATTAAGGCACGCGGTGAATCC.....	1
ATTAAGGCACGCGGTGAATGG.....	1
ATTAAGGCACGCGGTGAATTT.....	1
ATTAAGGCACGCGGTGTATGC.....	1
ATTAAGGCCCGCGGTGGATGC.....	1
ATTGAGGCACGCGGTGAATGC.....	1
GTTAAGGCACGCGGTGAATGC.....	1
-T-AAGGCACGCGGTGAATGCC....	1
AT-AAGGCACGCGGTGAATGCT....	1
ATTA-GGCACGCGGTAAATGCC....	1
ATTAAG--ACGCGGTGAATGCC....	1
ATTAAGACACGCAGTGAATGCC....	1
ATTAAGACACGCGGTGGATGCC....	1
ATTAAGG-ACGCGATGAATGCC....	1
ATTAAGG-ACGCGGAGAATGCC....	1
ATTAAGG-ACGCGGGGAATGCC....	1
ATTAAGG-ACGCGGTGAATCCC....	1
ATTAAGG-ACGCGGTGAATGTT....	1
ATTAAGGAACGCGGTGAATGCT....	1
ATTAAGGC-CGCGGGGAATGCC....	1
ATTAAGGC-CGCGGTGAATGTT....	1
ATTAAGGCA-GCGGTGAATACC....	1
ATTAAGGCACGAGGTGAATGCC....	1
ATTAAGGCACGC-GTGAATGCC....	1
ATTAAGGCACGCG-TGAATGCC....	1
ATTAAGGCACGCGATGAATGCC....	1
ATTAAGGCACGCGG--AATGCC....	1
ATTAAGGCACGCGGAGAATGCC....	1
ATTAAGGCACGCGGCGAATGCC....	1
ATTAAGGCACGCGGT-AACGCC....	1
ATTAAGGCACGCGGTGAATGGC....	1
ATTAAGGCACGCGGTGAATGTG....	1
ATTAAGGCACGCGGTGANTGCC....	1
ATTAAGGCACGCGGTNAATGCC....	1
ATTAAGGCACGCGGTTAATGCC....	1
ATTAAGGCACGCGTTGAATGCC....	1
ATTAAGGCACGGGGTGAATGCC....	1
ATTAAGGCACTCGGTGAATACC....	1
ATTAAGGCCCGCGGGGAATGCC....	1
ATTAAGGCCCGCGGTGAATGTC....	1
ATTAAGGCGCGCGGTGAGTGCC....	1
ATTAAGGCTCGCGGTGAATGCT....	1
ATTAAGGTACGCGGTGAACGCC....	1
ATTAAGGTACGCGTTGAATGCC....	1
ATTAAGTCACGCGGCGAATGCC....	1
ATTACGGCACGCGGTGAATGCC....	1
CTTAAGGCACGCGGTGAATGCC....	1
TTTAAGGCACGCGGTGAATGCC....	1
AT-AAGGCACGCGGTGAACGCCT...	1
AT-AAGGCACGCGGTGAATGC-A...	1
AT-AAGGCACGCGGTGAATGCTA...	1
ATAAAGGCACGCGGTGAATGCCT...	1
ATCAAGGCACGCGGTGAATGCTT...	1
ATGAAGGCACGCGGTGAATGCCT...	1
ATTAACGCACGCGGTGAATGCCT...	1
ATTAAGACACGCGGTGAATGCCA...	1
ATTAAGACACGCGGTGAATGCTT...	1
ATTAAGG-ACGCGGTGAACGCCT...	1
ATTAAGG-ACGCGGTGAATACCT...	1
ATTAAGGC-CGCGGTGAACGCCT...	1
ATTAAGGC-CGCGGTGAATGC-A...	1
ATTAAGGC-CGCGGTGAATGCGA...	1
ATTAAGGC-CGCGGTGAATGCGT...	1
ATTAAGGC-CGCGGTGAATGTCT...	1
ATTAAGGC-CGCGGTGGATGCCT...	1
ATTAAGGCACCCGGTGAATGCCT...	1
ATTAAGGCACG-GGTGAATGCCT...	1
ATTAAGGCACGCCGTGAATGCCT...	1
ATTAAGGCACGCGGTAAATGCCT...	1
ATTAAGGCACGCGGTGAACGCCA...	1
ATTAAGGCACGCGGTGAACGCCG...	1
ATTAAGGCACGCGGTGAAGGCCT...	1
ATTAAGGCACGCGGTGAATACCA...	1
ATTAAGGCACGCGGTGAATACCC...	1
ATTAAGGCACGCGGTGAATCCCT...	1
ATTAAGGCACGCGGTGAATG-TA...	1
ATTAAGGCACGCGGTGAATGCAA...	1
ATTAAGGCACGCGGTGAATGCTA...	1
ATTAAGGCACGCGGTGAATGGCG...	1
ATTAAGGCACGCGGTGAATGGCT...	1
ATTAAGGCACGCGGTGTATGCCT...	1
ATTAAGGCACGCTGTGAATGCTT...	1
ATTAAGGCACGGGGTGAATGCCT...	1
ATTAAGTCACGCGGTGAATGCCA...	1
ATTAGGGCACGCGGTGAATGCTT...	1
CTTAAGGCACGCGGTGAATGCTT...	1
GTTAAGGCACGCGGTGAATG-TA...	1
TTTAAGGCACGCGGTGAATGCCT...	1
AT-AAGGCACGCGGTGAATGCCTT..	1
AT-AAGGCACGCGGTGAATGCTAT..	1
ATTAAGACACGCGGTGAATGCCCA..	1
ATTAAGG-ACGCGGTGAATGCCAC..	1
ATTAAGG-ACGCGGTGAATGCCCT..	1
ATTAAGGC-CGCGGTGAATGCCAT..	1
ATTAAGGC-CGCGGTGAATGCCCT..	1
ATTAAGGCACGCGG-GAATGCCCA..	1
ATTAAGGCACGCGGTGAATGC-AA..	1
ATTAAGGCACGCGGTGAATGCAAA..	1
ATTAAGGCACGCGGTGAATGCCCC..	1
ATTAAGGCACGCGGTGAATGCCTA..	1
ATTAAGGCACGCGGTGAATGCCTC..	1
ATTAAGGCACGCGGTGAATGCTTA..	1
ATTAAGGTACGCGGTGAATGCCTT..	1
ATTAGGGCACGCGGTGAATGCCTT..	1
ATTAAGGCACGCGGTGAATGCCACG.	1
ATTAAGGCACGCGGTGAATGCCCTG.	1
ATTAAGGCACGCGGTGAATGCCAA-A	1
ATTAAGGCACGCGGTGAATGCCAAGA	1
ATTAAGGCACGCGGTGAATGCCACCA	1
ATTAAGGCACGCGGTGAATGCCCACA	1
ATTAAGGCACGCGGTGAATGCCCTGA	1
ATTAAGGCACGCGGTGAATGCCGCCA	1
ATTAAGGCACGCGGTGAATGGCACCA	1
.TTAAGGCACGCGGTGAATGCCT...	353473
.TTAAGGC-CGCGGTGAATGCCT...	11441
.TTAAGG-ACGCGGTGAATGCCT...	11131
.TTAAGGCACGCGGTGAATGCTT...	11002
.TTAAGGTACGCGGTGAATGCCT...	9887
.TTAAGACACGCGGTGAATGCCT...	8400
.TTAAGGCACGCGGTGAATGCC....	7793
.TTAAGGCACGCGGTGAACGCCT...	6822
.TTAAGGAACGCGGTGAATGCCT...	2340
.TTAAGG-ACGCGGTGAATGCCTT..	2099
.TTAAGTCACGCGGTGAATGCCT...	2096
.TTAAAGCACGCGGTGAATGCCT...	2064
.TTAAG-CACGCGGTGAATGCCT...	1660
.TTAAGGCGCGCGGTGAATGCCT...	1622
.TTAAGGCACGCTGTGAATGCCT...	1304
.TTAAGGCACGCGGTGAATGCCA...	1146
.TTAGGGCACGCGGTGAATGCCT...	929
.TTAAGGCACGCGGTGAATGC.....	902
.TTAAGGCACGCAGTGAATGCCT...	765
.TTAATGCACGCGGTGAATGCCT...	754
.TTAAGGTACGCGGTGAATGCC....	740
.TTAAGGCACGCGGTG..........	720
.TTAAGGCTCGCGGTGAATGCCT...	674
.TTAAGGCACGCGGTGAATGCCTT..	643
.TTAAGGCACGCGGTGAATGCTTT..	549
.TTAAGG-ACGCGGTGAATGCC....	502
.TTAAGGC-CGCGGTGAATGCCTT..	493
.TTAAGGCACACGGTGAATGCCT...	416
.TTAAGGCACGAGGTGAATGCCT...	381
.TTAAGGCACGTGGTGAATGCCT...	379
.TTAAGGCACGCGGTGAATG......	367
.TTAAGGCACGCGGTGAATGCT....	361
.TTAAGGC-CGCGGTGAATGCC....	350
.TTGAGGCACGCGGTGAATGCCT...	322
.TTAAGGCCCGCGGTGAATGCCT...	308
.TTAAGACACGCGGTGAATGCC....	260
.TTAAGGCACGCGGTGAATGTTT...	260
.TTA-GGCACGCGGTGAATGCCT...	208
.TTAAGGAACGCGGTGAATGCCTT..	192
.TTAAGGTACGCGGTGAATGCCTT..	189
.TTAAGGCACGCGGTGAATGCCC...	171
.TTAAGGCACGCGGTGAATACCT...	165
.TTAAGG-ACGCGGTGAATGCCTA..	165
.TTAAGGCA-GCGGTGAATGCCT...	159
.TTAAGGCATGCGGTGAATGCCT...	152
.TTAAGGCACGCGGTGAATGCCG...	147
.TTAAGGCACGCGGTGAATGC-AT..	145
.TTAAGG-ACGCGGTGAATGCCA...	138
.TTAAGGCACGCGGCGAATGCCT...	132
.TTAAGGAACGCGGTGAATGCC....	124
.TTAAGGCACGCGGTGGATGCCT...	121
.TTAAGGCACGCGGTAAATGCCT...	120
.TTAAGGCACGCGGTGAACGCC....	117
.TTAAGGCACG-GGTGAATGCCT...	114
.TTAAGGCACGCGGTGAGTGCCT...	113
.GTAAGGCACGCGGTGAATGCCT...	107
.TTAAGCCACGCGGTGAATGCCT...	107
.TTAAGGCACGCGGTGAATGCCTTT.	99
.TTAAGGCTCGCGGTGAATGCC....	92
.TTAAGGCAAGCGGTGAATGCCT...	89
.TTAAGGCACGCGGTGAATGTT....	87
.TTAAGGCACGCGGTGATTGCCT...	86
.TTAAGGCACGCG-TGAATGCCT...	82
.TTAAGGCACGCGATGAATGCCT...	81
.TTAAGGCACGCGGGGAATGCCT...	78
.TTAAGGCACGCGGTGAATGCTG...	76
.CTAAGGCACGCGGTGAATGCCT...	75
.TTAAGGCACGCGGTGAATGTCT...	75
.TTAAGGCACGCGGTGAATGGCT...	72
.TTAAGGTACGCGGTGAATGCCA...	71
.TTAAGGCACGCGGTGAATGCCTA..	71
.TTAAGGCACGCGGTGAAT.......	70
.TTAAGGCAGGCGGTGAATGCCT...	69
.TTAAGGCACGCGGTGAAGGCCT...	67
.TTAAGGTACGCGGTG..........	66
.TTAAGGCACGCGGTGAAAGCCT...	66
.TTAAGG-ACGCGGTGAAT.......	61
.TTAAGGC-CGCGGTGAATGCCA...	61
.TTAAGG-ACGCGGTGAATGCCTAT.	61
.TTAAGGCACTCGGTGAATGCCT...	60
.TTAAGGCACGCGGTGAATGCCTAT.	60
.TTAAGGCACGCGGTGAATGCTTA..	59
.TTAAGGCACGCGGTGAATGCCAT..	57
.TTAAGG-ACGCGGTGAATGC.....	53
.TTAAGGCACGCGGTGAATG-TA...	53
.TTAAGGCACGCGGTGAATGC-ATT.	52
.TTAAGGCACGCGGTGAATGCGT...	50
.TTAAGGCACGCGGTGAATGCTA...	50
.TTAAGNCACGCGGTGAATGCCT...	49
.TTAAGACACGCGGTGAATGCCA...	48
.TTAAGG-ACGCGGTGAATGCCAT..	48
.TTAAGGGACGCGGTGAATGCCT...	47
.TTATGGCACGCGGTGAATGCCT...	47
.TTAAGGCACGCGGTGAATGGC....	46
.TTAAGGCACGCGGTGAATG-TAT..	46
.TTAAGGCACGCGGTGAATGTC....	45
.TTAAGGCACGCTGTGAATGCC....	45
.TTAAGGCACGCGGTGAATGC-A...	45
.TTAAGGCACGCGGTGA.........	44
.TTAAGGCACGCGGTGAATGACT...	44
.TTAAGGCACGCGGTGAATGCA....	43
.TTAAGGCACGCCGTGAATGCCT...	41
.TTAAGGCACGCGGAGAATGCCT...	41
.TTAAGTCACGCGGTGAATGCC....	40
.TTAAGGCACGCGGTGAA-GCCT...	40
.TTAAGGCACGCGGTGTATGCCT...	40
.TTAAGG-ACGCGGTGAATG......	39
.TTAAGGAACGCGGTG..........	38
.TTAAGGCACGCGGT...........	34
.TTAAGGCACGCGGTGAATGCCAA..	34
.TTAAGGC-CGCGGTGAATG......	33
.TTAAGACACGCGGTG..........	32
.TTAAGGTACGCGGTGAATGC.....	31
.TTAAGG-ACGCGGTGAATGCCC...	31
.TTAAGGCACGCGGTGAATGCCTC..	30
.TTAACGCACGCGGTGAATGCCT...	29
.TTAAGGAACGCGGTGAATGCCA...	29
.TTAAGGCACGCGGTGAATGCCCT..	28
.TTAAGGCACGCGGTGAATGCC-TG.	28
.TTAAGGCACGCGGTGAATCCCT...	27
.TTTAGGCACGCGGTGAATGCCT...	27
.TTAAGG-ACGCGGTGAATGCCTC..	27
.TTAAGGC-CGCGGTGAATGC.....	26
.TTAAGGCACGCGGTGAACGCCA...	26
.TTAAGGCACGCGGTGAATGCCCA..	26
.TTAAGGCACGCGGTGAACGCCTT..	25
.TTAAGGCACGCGGTGCATGCCT...	24
.TTAAGGCACGCGGTGAATGC-AA..	24
.TTAAGGTACGCGGTGAATG......	23
.TTAAGGCACGCGGTCAATGCCT...	23
.TTAAGG-ACGCGGTGAATGCCAA..	23
.TTAAGGCACCCGGTGAATGCCT...	22
.TTAAGGCACGCGGTGAATGCAA...	22
.TTAAGGCACGCGTTGAATGCCT...	22
.TTAAG-CACGCGGTGAATGCCTT..	22
.TTAAGTCACGCGGTGAATGCCTT..	22
.TTAAGGCGCGCGGTGAATGCC....	21
.TTAAGGCACGCGGTGAATGCTAT..	21
.TTAAGGCACGCGGTGAA........	20
.TTAAAGCACGCGGTGAATGCC....	20
.TTAAGGCACGCGGTGAATG-TAA..	20
.TTAAGGCACGCGGTGAATGG.....	19
.TTAAGGC-CGCGGTGAATGCCC...	19
.TTAAGGCACGCGGTGA-TGCCT...	19
.TTAAGGCACGGGGTGAATGCCT...	19
.TTAAGGCTCGCGGTGAATGCCTT..	19
.TTAAGGCACGCGCTGAATGCCT...	18
.TTAAGGTACGCGGTGAATGCCC...	18
.TTAGGGCACGCGGTGAATGCC....	17
.TTAAGGCACGCGGTTAATGCCT...	17
.TTAAGGTACGCGGT...........	16
.TTAAGGCACGCGGTGAATTCCT...	16
.TTAAGGCACGCGGTGAATG-AAA..	16
.TTAAGGCACGCGGTGAATGT.....	15
.TTAAGGCACGCGGTGAAT-CCT...	15
.TTACGGCACGCGGTGAATGCCT...	15
.TTAAGGAACGCGGTGAATGCCTA..	14
.TTAAGGCACGCGGTGAATGCCATT.	14
.TTAAGGCACGCGGTGAATGTTA...	13
.TTAAGGC-CGCGGTGAATGCCAT..	13
.TTAAGGC-CGCGGTGAATGCCTC..	13
.TTAAGGTACGCGGTGAAT.......	12
.TTAAGGCACGCGGTGAATGCTAA..	12
.TTAAGGCACGCGGTGAATGCTTAT.	12
.TTAA-GCACGCGGTGAATGCC....	11
.TTAAG-CACGCGGTGAATGCC....	11
.TTAAGGCACGCAGTGAATGCC....	11
.TTAAGGCACGCGGTGAATGATT...	11
.TTAAGGCACGCGGTGAATGCCTATA	11
.TTAAGACACGCGGT...........	10
.TTAAGACACGCGGTGAATG......	10
.TTAAGGTACGCGGTGAATGCCTA..	10
.TTAAGGCACGCGGTGAATGCCTCT.	10
.TTAAGGAACGCGGTGAAT.......	9
.TTAAGGCACGCGGTGAATGGCA...	9
.TTAATGCACGCGGTGAATGCCTT..	9
.TTAAGG-ACGCGGTGAATGCCATT.	9
.TTAAGGCACGCGGTGAATGCCTTG.	9
.TTAAGGCACGCGGTGAATGCCTAGA	9
.TTAAGGAACGCGGT...........	8
.TTAAGTCACGCGGTG..........	8
.TTAAGG-ACGCGGTGAA........	8
.TTAAGGCACGAGGTGAATGCC....	8
.GTAAGGCACGCGGTGAATGCTT...	8
.TTAAGG-ACGCGGTGAATGCCCT..	8
.TTAAGGCACGCGGTGAATGCCTACA	8
.TTAAGGCGCGCGGTG..........	7
.TTAAGGCACGCGGTGAACGC.....	7
.TTAAGGCTCGCGGTGAATGC.....	7
.GTAAGGCACGCGGTGAATGCC....	7
.TTAAGGCACGCGGTGAATACC....	7
.TTAAGGCACGAGGTGAATGCCA...	7
.TTAAGGCACGCGG-GAATGCCT...	7
.TTAAGTCACGCGGTGAATGCCA...	7
.TTAAGGCACGCGGTGAATACCTT..	7
.TTAGGGCACGCGGTGAATGCCTT..	7
.TTAAGGC-CGCGGTGA.........	6
.TTAAGGC-CGCGGTGAAT.......	6
.TTAAGGCACGCGGTGAATGA.....	6
.TTAAGGCATGCGGTGAATGCC....	6
.TTGAGGCACGCGGTGAATGCC....	6
.TTAAGG-ACGCGGTGAATGCCG...	6
.TTAAGGCACGCGGTGACTGCCT...	6
.TTAAGGCACGCNGTGAATGCCT...	6
.TTAAGGC-CGCGGTGAATGCCTA..	6
.TTAAGGCACGCGGTGAAT-CCTT..	6
.TTAAGGCACGCGGTGAATGCTTTG.	6
.TTAAGACACGCGGTGAATGC.....	5
.TTAAGACACGCGGTGAATGCCC...	5
.TTAAGACACGCGGTGAATGCCG...	5
.TTAAGGCAC-CGGTGAATGCCT...	5
.TTAAGGCGCGCGGTGAATGCCA...	5
.TTAAGGC-CGCGGTGAATGCCCT..	5
.TTAAGGCACGCTGTGAATGCCTT..	5
.TTAAGG-ACGCGGTGAATGCCTAG.	5
.TTAAGGCACGCGGTGAATGCCAAT.	5
.TTAAGGCACGCGGTGAATGCCTAAA	5
.TTAAGGCACGCGGTGAATGCCTTG-	5
.TTAAGGCTCGCGGT...........	4
.TTAAAGCACGCGGTG..........	4
.TTAAGGAACGCGGTGAATG......	4
.TTAAGGAACGCGGTGAATGC.....	4
.TTAATGCACGCGGTGAATGCC....	4
.TTAAGGCACGCGGT-AATGCCT...	4
.TTAAGGCACGCGGTGAATGAGA...	4
.TTAAGGTACGCGGTGAATGCCG...	4
.TTAAGGAACGCGGTGAATGCCAT..	4
.TTAAGGCACGCGGTGAATGGCTT..	4
.TTAAGGCACGCGGTGAATGTTAA..	4
.TTAAGG-ACGCGGTGAATGCCAAG.	4
.TTAAGGAACGCGGTGAATGCCTAT.	4
.TTAAGGCACGCGGTGAATGC-AAT.	4
.TTAAGGCACGCGGTGAATGC-TTG.	4
.TTAAGGCACGCGGTGAATGCCCAT.	4
.TTAAGGCACGCGGTGAATGCCTAG.	4
.TTAAGGCACGCGGTGAATGCTTAG.	4
.TTAAGGTACGCGGTGAATGCCTAT.	4
.TTAAGGCACGCGGTGAATGCCTTGA	4
.TTAAGGCACGCGGTGAATGGCACCA	4
.TTAAGGCCCGCGGTG..........	3
.TTAAGGCTCGCGGTG..........	3
.TTAAGGTACGCGGTGA.........	3
.TTAAGACACGCGGTGAAT.......	3
.TTAAGGCACGCGGTGAAA.......	3
.TTAAGGCACGCGGTGAATAC.....	3
.TT-AGGCACGCGGTGAATGCC....	3
.TTA-GGCACGCGGTGAATGCC....	3
.TTAAGGCACGC-GTGAATGCC....	3
.TTAAGGCACGCG-TGAATGCC....	3
.TTAAGGCACGCGGTAAATGCC....	3
.TTAAGGCACGCGGTGAATCCC....	3
.TTAAGGCACGCGGTGAATGAC....	3
.TTAAGGCACGCGGTGAATGAT....	3
.TTAAGGCACGTGGTGAATGCC....	3
.TTAAGGCCCGCGGTGAATGCC....	3
.TTAAGGGACGCGGTGAATGCC....	3
.CTAAGGCACGCGGTGAATGCTT...	3
.TTAAAGCACGCGGTGAATGCCA...	3
.TTAAAGCACGCGGTGAATGCCC...	3
.TTAAGGAACGCGGTGAATGCCG...	3
.TTAAGGCACGCGGTGAATGATA...	3
.TTAAGGCACGCGGTGAATGTCA...	3
.TTAAGGCACGCGGTGAATNCCT...	3
.TTAAGGCACGNGGTGAATGCCT...	3
.TTAAGGCTCGCGGTGAATGCCA...	3
.TTAAGGCTCGCGGTGAATGCCC...	3
.TTCAGGCACGCGGTGAATGCCT...	3
.TTAAGACACGCGGTGAATGCCTA..	3
.TTAAGACACGCGGTGAATGCCTC..	3
.TTAAGGAACGCGGTGAATGCCTC..	3
.TTAAGGCACGCAGTGAATGCCTT..	3
.TTAAGGCGCGCGGTGAATGCCTT..	3
.TTAAGGGACGCGGTGAATGCCTT..	3
.TTAAGGTACGCGGTGAATGCCAT..	3
.TTAAGG-ACGCGGTGAATGCCAAT.	3
.TTAAGGC-CGCGGTGAATGCCTAT.	3
.TTAAGGCACGCGGTGAATG--AAT.	3
.TTAAGGCACGCGGTGAATGC-A-G.	3
.TTAAGGCACGCGGTGAATGCCAAC.	3
.TTAAGGCACGCGGTGAATGCCAAG.	3
.TTAAGGCACGCGGTGAATGCC-TGT	3
.TTAAGGCACGCGGTGAATGCCTCCA	3
.TTAAGGCACGCGGTGAATGCCTTCA	3
.TTAAGGCACGCGGTGAATGCTTAAA	3
.TTAAGGCACGCGAT...........	2
.TTAAGACACGCGGTGA.........	2
.TTAAGGCACGTGGTGAATG......	2
.TTAAGGCTCGCGGTGAATG......	2
.TTAA-GCACGCGGTGAATGC.....	2
.TTAAGGCACACGGTGAATGC.....	2
.TTAAGGCACGCTGTGAATGC.....	2
.TTAAGTCACGCGGTGAATGC.....	2
.TTAAGGCAAGCGGTGAATGCC....	2
.TTAAGGCACGCGGT-AATGCC....	2
.TTAAGGCACGCGGTGAA-GCC....	2
.TTAAGGCACGCGGTGAAAGCC....	2
.TTAAGGCACGCGGTGAATGCG....	2
.TTAAGGCACGCGGTGAATGTG....	2
.TTAAGGCACGCGGTGATTGCC....	2
.TTAA-GCACGCGGTGAATGCCA...	2
.TTAAG-CACGCGGTGAATGCCA...	2
.TTAAGGAACGCGGTGAATGCCC...	2
.TTAAGGCACGCGGTGAACGCCC...	2
.TTAAGGCACGCGGTGAATACCA...	2
.TTAAGGCACGCGGTGAATG-GA...	2
.TTAAGGCACGCTGTGAATGCCC...	2
.TTAAGGCCCGCGGTGAATGCCA...	2
.TTAAGGCGCGCGGTGAATGCCG...	2
.TTAAGGCNCGCGGTGAATGCCT...	2
.TTAAGTCACGCGGTGAATGCCC...	2
.TTAGGGCACGCGGTGAATGCCA...	2
.TTGAGGCACGCGGTGAATGCCA...	2
.TTNAGGCACGCGGTGAATGCCT...	2
.TTAAAGCACGCGGTGAATGCCTT..	2
.TTAAG-CACGCGGTGAATGCCTA..	2
.TTAAG-CACGCGGTGAATGCCTC..	2
.TTAAGGAACGCGGTGAATGCCAA..	2
.TTAAGGCACACGGTGAATGCCTT..	2
.TTAAGGCACGCGGTGAACGCCAT..	2
.TTAAGGCACGCGGTGAACGCCCT..	2
.TTAAGGCACGCGGTGAATGCCGT..	2
.TTAAGGCACGCGGTGAATGCTAC..	2
.TTAAGG-ACGCGGTGAATGCC-TG.	2
.TTAAGG-ACGCGGTGAATGCCCAT.	2
.TTAAGGCACGCGGTGAATGCCTAC.	2
.TTAAGGTACGCGGTGAATGCC-TG.	2
.TTAAGG-ACGCGGTGAATGCCAAGA	2
.TTAAGGCACGCGGTGAATGCCAACA	2
.TTAAGGCACGCGGTGAATGCCAAGA	2
.TTAAGGCACGCGGTGAATGCCAAGC	2
.TTAAGGCACGCGGTGAATGCCAAGT	2
.TTAAGGCACGCGGTGAATGCCTGGA	2
.TTAAGGCACGCGGTGAATGCGAACA	2
.TTAAGGCACGAGGTG..........	1
.TTAAGGCACGCTGTG..........	1
.TTAAGNCACGCGGTG..........	1
.TTAATGCACGCGGTG..........	1
.TTAGGGCACGCGGTG..........	1
.TTATGGCACGCGGTG..........	1
.TTTAGGCACGCGGTG..........	1
.TTAAGTCACGCGGTGA.........	1
.TTAAGGAACGCGGTGAA........	1
.TTAAGGGACGCGGTGAAT.......	1
.TTAAGGCA-GCGGTGAATG......	1
.TTAAGGCACGAGGTGAATG......	1
.TTAAGGCACGCAGTGAATG......	1
.TTAAGGCACGCGGTAAATG......	1
.TTAAGGCACGCGGTGAACG......	1
.TTAAGGCACGCGGTGAATC......	1
.TTAAGGCACGCGGTGAATT......	1
.TTAAGGCCCGCGGTGAATG......	1
.TTAGGGCACGCGGTGAATG......	1
.TTAAGGCACGAGGTGAATGC.....	1
.TTAAGGCACGC-GTGAATGC.....	1
.TTAAGGCACGCGGCGAATGC.....	1
.TTAAGGCACGCGGTGAAAGC.....	1
.TTAAGGCACGTGGTGAATGC.....	1
.TTAAGGCACTCGGTGAATGC.....	1
.TTAAGGCGCGCGGTGAATGC.....	1
.CTAAGGCACGCGGTGAATGCC....	1
.TTAACGCACGCGGTGAATGCC....	1
.TTAAGGCA-GCGGTGAATGCC....	1
.TTAAGGCACACGGTGAATGCC....	1
.TTAAGGCACGCGGAGAATGCC....	1
.TTAAGGCACGCGGGGAATGCC....	1
.TTAAGGCACGCGGTGAAGGCC....	1
.TTAAGGCACGCGGTGAATGAG....	1
.TTAAGGCACGCGGTGAGTGCC....	1
.TTAAGGCACGCGGTTAATGCC....	1
.TTAAGGCACGGGGTGAATGCC....	1
.TTAAGNCACGCGGTGAATGCC....	1
.CTAAGGCACGCGGTGAATGCCA...	1
.GTAAGGCACGCGCTGAATGCCA...	1
.GTAAGGCACGCGGTGAATGCCA...	1
.TT-AGGCACGCGGTGAATGCCA...	1
.TTA-GGCACGCGGTGAATGCCA...	1
.TTAAAGCACGCGGTGAATGCCG...	1
.TTAAG-CACGCGGTGAATGCCC...	1
.TTAAG-CACGCGGTGAATGCCG...	1
.TTAAGCCACGCGGTGAATGCCA...	1
.TTAAGGC-CGCGGTGAATGCCG...	1
.TTAAGGCA-GCGGTGAATGCCA...	1
.TTAAGGCAAGCGGTGAATGCCA...	1
.TTAAGGCACACGGTGAATGCCA...	1
.TTAAGGCACGC-GTGAATGCCA...	1
.TTAAGGCACGCAGTGAATGCCA...	1
.TTAAGGCACGCCGTGAATGCCA...	1
.TTAAGGCACGCG-TGAATGCCA...	1
.TTAAGGCACGCGGGGAATGCCG...	1
.TTAAGGCACGCGGTAAATGCCA...	1
.TTAAGGCACGCGGTG-ATGCCA...	1
.TTAAGGCACGCGGTGA-TGCCA...	1
.TTAAGGCACGCGGTGAA-GCCA...	1
.TTAAGGCACGCGGTGAAAGCCA...	1
.TTAAGGCACGCGGTGAACGCCG...	1
.TTAAGGCACGCGGTGAAGGCCA...	1
.TTAAGGCACGCGGTGAANGCCT...	1
.TTAAGGCACGCGGTGAATCCCA...	1
.TTAAGGCACGCGGTGAATGCGA...	1
.TTAAGGCACGCGGTGAATGGTT...	1
.TTAAGGCACGCGGTGAATTCCC...	1
.TTAAGGCACGCGGTNAATGCCT...	1
.TTAAGGCACGCGTTGAATGCCA...	1
.TTAAGGCACGCTGTGAATGCCA...	1
.TTAAGGCACGCTGTGAATGCCG...	1
.TTAAGGCACTCGGTGAATGCCA...	1
.TTAAGGCAGGCGGTGAATGCCC...	1
.TTAAGGCANGCGGTGAATGCCT...	1
.TTAAGGCATGCGGTGAATGCCG...	1
.TTAATGCACGCGGTGAATGCCA...	1
.TTATGGCACGCGGTGAATGCCA...	1
.TTTAGGCACGCGGTGAATGCCA...	1
.TTA-GGCACGCGGTGAATGCCAT..	1
.TTA-GGCACGCGGTGAATGCCTT..	1
.TTAAG-CACGCGGTGAATGCCAA..	1
.TTAAGACACGCGGTGAATGCCAT..	1
.TTAAGACACGCGGTGAATGCCCT..	1
.TTAAGG-ACGCGGTGAATGCCCC..	1
.TTAAGG-ACGCGGTGAATGCCGA..	1
.TTAAGGC-CGCGGTGAATGCCAA..	1
.TTAAGGCAAGCGGTGAATGCCTT..	1
.TTAAGGCACG-GGTGAATGCCTT..	1
.TTAAGGCACGCCGTGAATGCCTT..	1
.TTAAGGCACGCG-TGAATGCCAT..	1
.TTAAGGCACGCG-TGAATGCCTT..	1
.TTAAGGCACGCGGGGAATGCCTT..	1
.TTAAGGCACGCGGTGAA-GCCTC..	1
.TTAAGGCACGCGGTGAATACCAT..	1
.TTAAGGCACGCGGTGAATACCTA..	1
.TTAAGGCACGCGGTGAATACCTC..	1
.TTAAGGCACGCGGTGAATG--AA..	1
.TTAAGGCACGCGGTGAATGCCCC..	1
.TTAAGGCACGCGGTGAATGGCAT..	1
.TTAAGGCACGCGGTGAATGGTAT..	1
.TTAAGGCACGCGGTGAATGTAAA..	1
.TTAAGGCACGCGGTGAATGTCTA..	1
.TTAAGGCACGCGGTGAATGTTTA..	1
.TTAAGGCACGCGGTGGATGCCTT..	1
.TTAAGGCACGCTGTGAATGCCAA..	1
.TTAAGGCACGCTGTGAATGCCAT..	1
.TTAAGGCCCGCGGTGAATGCCTT..	1
.TTAAGGCGCGCGGTGAATGCCAT..	1
.TTAAGGCTCGCGGTGAATGCCTA..	1
.TTAAGTCACGCGGTGAATGCCAT..	1
.TTAAGTCACGCGGTGAATGCCTA..	1
.TTAGGGCACGCGGTGAATGCAAA..	1
.TTAGGGCACGCGGTGAATGCCAT..	1
.TTGAGGCACGCGGTGAATGCCTT..	1
.TTAAGACACGCGGTGAATGCCATG.	1
.TTAAGACACGCGGTGAATGCCTAT.	1
.TTAAGG-ACGCGGTGAATGCCATC.	1
.TTAAGG-ACGCGGTGAATGCCATG.	1
.TTAAGGAACGCGGTGAATGCCATT.	1
.TTAAGGC-CGCGGTGAATGCC-TG.	1
.TTAAGGCACGCGGTGAACGCC-TG.	1
.TTAAGGCACGCGGTGAACGCCTAT.	1
.TTAAGGCACGCGGTGAATACC-TG.	1
.TTAAGGCACGCGGTGAATG-TA-G.	1
.TTAAGGCACGCGGTGAATG-TAAT.	1
.TTAAGGCACGCGGTGAATGCC-CG.	1
.TTAAGGCACGCGGTGAATGCCA-G.	1
.TTAAGGCACGCGGTGAATGCCACT.	1
.TTAAGGCACGCGGTGAATGCCCAG.	1
.TTAAGGCACGCGGTGAATGCCCTT.	1
.TTAAGGCACGCGGTGAATGCCGTG.	1
.TTAAGGCACGCGGTGAATGCCGTT.	1
.TTAAGGCACGCGGTGAATGCCTGG.	1
.TTAAGGCACGCGGTGAATGCCTTC.	1
.TTAAGGCACGCGGTGAATGCTA-G.	1
.TTAAGGCACGCGGTGAATGCTATT.	1
.TTAAGGCACGCGGTGAATGCTCTG.	1
.TTAAGGCACGCGGTGAATGGC-TG.	1
.TTAAGGCACGCGGTGAATGGCAAT.	1
.TTAAGGCACGTGGTGAATGCCTAT.	1
.TTAAGGCGCGCGGTGAATGCC-TG.	1
.TTAAGGTACGCGGTGAATGCCATT.	1
.TTAAGTCACGCGGTGAATGCCATT.	1
.TTAAGG-ACGCGGTGAATGCCACCA	1
.TTAAGG-ACGCGGTGAATGCCTATA	1
.TTAAGGAACGCGGTGAATGCC-TGA	1
.TTAAGGCACGCGGTGAATGC-AAAA	1
.TTAAGGCACGCGGTGAATGCC-GGG	1
.TTAAGGCACGCGGTGAATGCC-TGC	1
.TTAAGGCACGCGGTGAATGCCA-GA	1
.TTAAGGCACGCGGTGAATGCCA-GT	1
.TTAAGGCACGCGGTGAATGCCAAAA	1
.TTAAGGCACGCGGTGAATGCCAAG-	1
.TTAAGGCACGCGGTGAATGCCACCA	1
.TTAAGGCACGCGGTGAATGCCCAGA	1
.TTAAGGCACGCGGTGAATGCCCATT	1
.TTAAGGCACGCGGTGAATGCCGAAA	1
.TTAAGGCACGCGGTGAATGCCGAGA	1
.TTAAGGCACGCGGTGAATGCCGCCA	1
.TTAAGGCACGCGGTGAATGCCTATT	1
.TTAAGGCACGCGGTGAATGCCTGGC	1
.TTAAGGCACGCGGTGAATGCCTTGC	1
.TTAAGGCACGCGGTGAATGCCTTTA	1
.TTAAGGCACGCGGTGAATGCTAA-A	1
.TTAAGGCACGCGGTGAATGCTAACA	1
.TTAAGGCACGCGGTGAATGCTTAGA	1
.TTAAGGCACGCGGTGAATGCTTTGA	1
.TTAAGGTACGCGGTGAATGCCTAAA	1
.TTAAGGTACGCGGTGAATGCCTAG-	1
..TAAGGCACGCGGTGAATGCCT...	104614
..TAAGGCACGCGGTGAATGCTT...	4947
..TAAGGCACGCGGTGAATGCC....	3035
..TAAGGCACGCGGTGAATGCTTT..	2216
..TAAGGCACGCGGTGAATGCCTT..	1007
..TAAGGCACGCGGTGAATGCCA...	470
..TAAGGCACGCGGTGAATGC.....	266
..TAAGGCACGCGGTGAATGC-ATT.	251
..TAAGGCACGCGGTGAATGCTTA..	198
..TAAGGCACGCGGTG..........	189
..TAAGGCACGCGGTGAATG......	120
..TAAGG-ACGCGGTGAATGCC....	113
..TAAGGCACGCGGTGAATGCT....	106
..TAAGGCACGCGGTGAATGCCC...	92
..TAAGGCACGCGGTGAATGCCTTT.	88
..CAAGGCACGCGGTGAATGCCT...	85
..TAAGGCACGCGGTGAATGCCAT..	77
..TAAGACACGCGGTGAATGCC....	73
..TAAGGCACGCGGTGAATGCTAT..	64
..TAAGGCACGCGGTGAATGC-AT..	61
..TAAGGAACGCGGTGAATGCC....	55
..TAAGGCACGCGGTGAATGCCTA..	50
..TAAGGCACGCGGTGAACGCC....	44
..TAAGGCACGCGGTGAATGCCG...	34
..TAAGGCACGCGGTGAATGCTA...	32
..TAAGGCACGCGGTGAAT.......	31
..TAAGGTACGCGGTGAATGCC....	30
..TAAGGCACGCGGTGAATGCCTC..	28
..TAAGGCACGCGGTGA.........	27
..GAAGGCACGCGGTGAATGCCT...	27
..TAAGGCACGCGGTGAATGCCCT..	27
..TAAGGCACGCGGTGAATGCTTAT.	26
..TAAGGCACGCGGTGAATGCGT...	24
..TAAGGCACGCGGTGAATGCCTAT.	24
..TAAGGCACGCGGTGAATGCTG...	23
..TAAGGCACGCGGTGAACGCCA...	22
..TAAGTCACGCGGTGAATGCC....	20
..TAAGACACGCGGTGAATGCCA...	17
..TAAGGCACGCGGTGAATGCCAA..	16
..TAAGGCACGCGGTGAATGCTAA..	15
..TAAGGCACGCTGTGAATGCC....	13
..TAAGGCACGCGGTGAATGCCATT.	12
..TAAGGCTCGCGGTGAATGCC....	11
..TAAGGCACGCGGTGAATGCCGT..	11
..TAAGGCACGCGGTGAATGCCTCT.	9
..TAAGGCACGCGGTGAATGC-AAT.	8
..TAAGGTACGCGGTG..........	7
..TAAGGCACGTGGTGAATGCC....	7
..TAAGGCACGCGGTGAATGCAA...	7
..TAAGGAACGCGGTGAATGCCAT..	7
..TAAGGCACGCGGTGAATGC-AA..	7
..TAAGGCACGCGGTGAATGCCTTG.	7
..TAAGACACGCGGTG..........	6
..TAAGG-ACGCGGTGAATGC.....	6
..TAAGGAACGCGGTGAATGC.....	6
..TAAAGCACGCGGTGAATGCC....	6
..TAAGGCACGCGGTGAATGCCAAT.	6
..TAAGGCACGCGGTGAATGCTTTG.	6
..TAAAGCACGCGGTG..........	5
..TAAGGCACGCGGTGAA........	5
..TAAGGCACGCGGTGAATGG.....	5
..TAAGGCTCGCGGTGAATGC.....	5
..TAAGGCACGCGGTGAATGGCA...	5
..TAAGGCACGCGGTGAATGCCAAAA	5
..TAAGG-ACGCGGTGAATG......	4
..CAAGGCACGCGGTGAATGCC....	4
..T-AGGCACGCGGTGAATGCC....	4
..TAA-GCACGCGGTGAATGCC....	4
..TAAAGCACGCGGTGAATGCCA...	4
..TAAGGCACGCTGTGAATGCCA...	4
..TAAGGCACGCGGTGAATGCCCA..	4
..TAAGGCACGCGGTGAATGCC-TG.	4
..TAAGGCACGCGGTGAATGCTATT.	4
..TAAGGCACGCGGTGAATGCCTAAA	4
..TAAGGCACGCGGTGAATGCCTTCA	4
..TAAGACACGCGGTGAATG......	3
..TAAGGTACGCGGTGAATG......	3
..TAAGGCACGCGGTGAATGT.....	3
..TAAGGCACACGGTGAATGCC....	3
..TAAGGCACGCGGTGAATACC....	3
..TAATGCACGCGGTGAATGCC....	3
..TAGGGCACGCGGTGAATGCC....	3
..TAAGGAACGCGGTGAATGCCA...	3
..TAAGGCACGCGGTGAATACCA...	3
..TAAGGTACGCGGTGAATGCCA...	3
..TAAGGCTCGCGGTGAATGCCAT..	3
..TAAGG-ACGCGGTGAATGCCATT.	3
..TAAGGAACGCGGTGAATGCCATT.	3
..TAAGGCACGCGGTGAATGCCCTG.	3
..TAAGGCACGCGGTGAATGCCTAG.	3
..TAAGGCACGCGGTGAATGCTTCG.	3
..TAAGGCACGCGGTGAATGC-ATTA	3
..TAGGGCACGCGGTG..........	2
..TAAGGAACGCGGTGAA........	2
..TAAGG-ACGCGGTGAAT.......	2
..TAAGGAACGCGGTGAATG......	2
..TAAGGCACGCGGTGGATG......	2
..TAAGGCACGTGGTGAATG......	2
..TAAGTCACGCGGTGAATG......	2
..TAAGGCACGCGGTGAACGC.....	2
..TAAGGTACGCGGTGAATGC.....	2
..GAAGGCACGCGGTGAATGCC....	2
..TAAGGCACG-GGTGAATGCC....	2
..TAAGGCACGCAGTGAATGCC....	2
..TAAGGCACGCGGTTAATGCC....	2
..TAAGGGACGCGGTGAATGCC....	2
..TAAGGCACGCGGTGAATGACA...	2
..TAAGGCACGCGGTGAATGTCA...	2
..TAAGACACGCGGTGAATGCCAT..	2
..TAAGG-ACGCGGTGAATGCCAA..	2
..TAAGGAACGCGGTGAATGCCAA..	2
..TAAGGCACGCGGTGAACGCCAA..	2
..TAAGGCACGCGGTGAATGCTAC..	2
..TAAGGCACGCGGTGAATGCTGA..	2
..TAAGGCACGCGGTGAATGC-TTG.	2
..TAAGGCACGCGGTGAATGCCATC.	2
..TAAGGCACGCGGTGAATGCCCTT.	2
..TAAGGCACGCGGTGAATGCTAAG.	2
..TAAGGCACGCGGTGAATGCTTAG.	2
..TAAGGCACGCGGTGAATGCC-TGC	2
..TAAGGCACGCGGTGAATGCCAA-A	2
..TAAGGCACGCGGTGAATGCCAACA	2
..TAAGGCACGCGGTGAATGCCAAGA	2
..TAAGGCACGCGGTGAATGCCTACA	2
..TAAGGCACGCGGTGAATGCCTAGA	2
..TAAGGCACGCGGTGAATGCCTTGC	2
..TAAGGCACGCGGTGAATGCTCTGA	2
..TAAGGCACGCGGTGAATGCTTTGA	2
..TAAGGCATGCGGTG..........	1
..TAAGTCACGCGGTG..........	1
..TAATGCACGCGGTG..........	1
..TAAGACACGCGGTGA.........	1
..TAAGGAACGCGGTGA.........	1
..TAAGGCACGCGGTCA.........	1
..TAAGGCACGCGGTGAC........	1
..TAAGGAACGCGGTGAAT.......	1
..TAAGGC-CGCGGTGAAT.......	1
..TAAGGCACGCGGTGAAC.......	1
..TAAGGCACGCGGTGAATA......	1
..TAAGGCACGCGGTGAGTG......	1
..TAAGGCACGCGGTTAATG......	1
..TAAGGCACGCTGTGAATG......	1
..TAAGGCATGCGGTGAATG......	1
..TAAGGCCCGCGGTGAATG......	1
..TAAGGNACGCGGTGAATG......	1
..CAAGGCACGCGGTGAATGC.....	1
..TAAGACACGCGGTGAATGC.....	1
..TAAGGC-CGCGGTGAATGC.....	1
..TAAGGCACGCGGTAAATGC.....	1
..TAAGGCACGCGGTGAA-GC.....	1
..TAAGGCACGCTGTGAATGC.....	1
..TAAGGCATGCGGTGAATGC.....	1
..TAAGGCCCGCGGTGAATGC.....	1
..TAAGCCACGCGGTGAATGCC....	1
..TAAGGC-CGCGGTGAATGCC....	1
..TAAGGCACGCCGTGAATGCC....	1
..TAAGGCACGCGGAGAATGCC....	1
..TAAGGCACGCGGTAAATGCC....	1
..TAAGGCACGCGGTG-ATGCC....	1
..TAAGGCACGCGGTGAAAGCC....	1
..TAAGGCACGCGGTGAAGGCC....	1
..TAAGGCACGCGGTGAATCCC....	1
..TAAGGCACGCGGTGAATGCA....	1
..TAAGGCACGCGGTGAGTGCC....	1
..TAAGGCACGCGGTGATTGCC....	1
..TAAGGCACGCGTTGAATGCC....	1
..TAAGGCAGGCGGTGAATGCC....	1
..TAAGGCATGCGGTGAATGCC....	1
..TAAGGCCCGCGGTGAATGCC....	1
..TAAGGCGCGCGGTGAATGCC....	1
..TACGGCACGCGGTGAATGCC....	1
..CAAGGCACGCGGTGAATGCCA...	1
..TAAGGCACGAGGTGAATGCCA...	1
..TAAGGCACGCAGTGAATGCCA...	1
..TAAGGCACGCGGTGAATGC-A...	1
..TAAGGCACGCGGTGAATGCGA...	1
..TAAGGCACGTGGTGAATGCCA...	1
..TAAGTCACGCGGTGAATGCCA...	1
..TAAAGCACGCGGTGAATGCCAT..	1
..TAAGG-ACGCGGTGAATGCCAT..	1
..TAAGGCACGCCGTGAATGCCAT..	1
..TAAGGCACGCGGTGAA-GCCAT..	1
..TAAGGCACGCGGTGAACGCCAT..	1
..TAAGGCACGCGGTGAATACCAA..	1
..TAAGGCACGCGGTGAATGCAAA..	1
..TAAGGCACGCGGTGAATGCCAC..	1
..TAAGGCACGCGGTGAATGCGTT..	1
..TAAGGCACGCGGTGAATGGCAA..	1
..TAAGGTACGCGGTGAATGCCAT..	1
..TAAGGAACGCGGTGAATGCCAAT.	1
..TAAGGCACGCGGTGAATGCCAAA.	1
..TAAGGCACGCGGTGAATGCCACT.	1
..TAAGGCACGCGGTGAATGCCATG.	1
..TAAGGCACGCGGTGAATGCCCAG.	1
..TAAGGCACGCGGTGAATGCCCAT.	1
..TAAGGCACGCGGTGAATGCCGTG.	1
..TAAGGCACGCGGTGAATGCCTAC.	1
..TAAGGCACGCGGTGAATGCCTTC.	1
..TAAGGCACGCGGTGAATGCTAAT.	1
..TAAGGCACGCGGTGAATGCTTAC.	1
..TAAGGCACGCGGTGAATGGCCTG.	1
..TAAGGAACGCGGTGAATGCCAAAA	1
..TAAGGCACGCGGTGAATGC-AATA	1
..TAAGGCACGCGGTGAATGCC-CGT	1
..TAAGGCACGCGGTGAATGCCA-GC	1
..TAAGGCACGCGGTGAATGCCA-GT	1
..TAAGGCACGCGGTGAATGCCACCA	1
..TAAGGCACGCGGTGAATGCCACGA	1
..TAAGGCACGCGGTGAATGCCATGA	1
..TAAGGCACGCGGTGAATGCCCATT	1
..TAAGGCACGCGGTGAATGCCGAGC	1
..TAAGGCACGCGGTGAATGCCTAGC	1
..TAAGGCACGCGGTGAATGCCTATA	1
..TAAGGCACGCGGTGAATGCCTATT	1
..TAAGGCACGCGGTGAATGCCTCCA	1
..TAAGGCACGCGGTGAATGCCTTG-	1
..TAAGGCACGCGGTGAATGCCTTGA	1
..TAAGGCACGCGGTGAATGCCTTGT	1
..TAAGGCACGCGGTGAATGCTTAGG	1
...AAGGCACGCGGTGAATGCCT...	1108
...AAGGCACGCGGTGAATGCC....	879
...AAGG-ACGCGGTGAATGCC....	133
...AAGGCACGCGGTGAATG......	126
...AAGGCACGCGGTGAATGC.....	103
...AAGTCACGCGGTGAATGCC....	67
...AAGACACGCGGTGAATGCC....	29
...AAGGTACGCGGTGAATGCC....	25
...AAGGCACGCGGTGAACGCC....	24
...AAGGCACGCGGTGAATGCCTT..	21
...AAGGAACGCGGTGAATGCC....	19
...AATGCACGCGGTGAATGCC....	11
...AAGG-ACGCGGTGAATGC.....	10
...GAGGCACGCGGTGAATGCC....	10
...AA-GCACGCGGTGAATGCC....	9
...AAGGCACGCGGTGAATGCCA...	9
...AAGGCACGCGGTGA.........	6
...AAGTCACGCGGTGAATGC.....	5
...AAGGC-CGCGGTGAATGCC....	5
...AAGGCACGCGGTGAAT.......	4
...AAGG-ACGCGGTGAATG......	4
...AAAGCACGCGGTGAATGCC....	4
...AAGGCACG-GGTGAATGCC....	4
...AAGGCACGCAGTGAATGCC....	4
...AAGGCTCGCGGTGAATGCC....	4
...AAGG-ACGCGGTGAAT.......	3
...AAGGTACGCGGTGAATG......	3
...AAGGCACGCGGTGAATGT.....	3
...AAGGCACGTGGTGAATGCC....	3
...AAGGCACGCGGTGAATGCCC...	3
...AAGGCACGCGGTGAATGCCAT..	3
...AAGGCACGCGGTTAATG......	2
...AAGGCGCGCGGTGAATG......	2
...AATGCACGCGGTGAATG......	2
...AAGGCGCGCGGTGAATGC.....	2
...AAGGCA-GCGGTGAATGCC....	2
...AAGGCAAGCGGTGAATGCC....	2
...AAGGCACACGGTGAATGCC....	2
...AAGGCACGCGGTTAATGCC....	2
...AAGGCACGCTGTGAATGCC....	2
...AAGGCGCGCGGTGAATGCC....	2
...AAGGCACGCGGTGAATGCCCA..	2
...AAGGCACGCGGTGAATGCCTA..	2
...AAGGCACGCGGTGAATGCCTC..	2
...AAGGCACGCGGTGAATGCCTTT.	2
...AAGGCACGCGGTGT.........	1
...AAGACACGCGGTGAA........	1
...AAGGCACGCGGTGAC........	1
...AAGGCACGCGGTGAAA.......	1
...AA-GCACGCGGTGAATG......	1
...AAGGAACGCGGTGAATG......	1
...AAGGC-CGCGGTGAATG......	1
...AAGGCACGCGG-GAATG......	1
...AAGGCACGCGGTAAATG......	1
...AAGGCACGCGGTGAATC......	1
...AAGGGACGCGGTGAATG......	1
...AAGTCACGCGGTGAATG......	1
...GAGGCACGCGGTGAATG......	1
...AAGGAACGCGGTGAATGC.....	1
...AAGGCACGCGGGGAATGC.....	1
...AAGGCACGCGGTG-ATGC.....	1
...AAGGCACGCGGTGAA-GC.....	1
...AAGGCACGCGGTGAACGC.....	1
...AAGGCACGCGTTGAATGC.....	1
...GAGGCACGCGGTGAATGC.....	1
...AACGCACGCGGTGAATGCC....	1
...AAGGCACCCGGTGAATGCC....	1
...AAGGCACGC-GTGAATGCC....	1
...AAGGCACGCGATGAATGCC....	1
...AAGGCACGCGCTGAATGCC....	1
...AAGGCACGCGGCGAATGCC....	1
...AAGGCACGCGGGGAATGCC....	1
...AAGGCACGCGGTAAATGCC....	1
...AAGGCACGCGGTGAAAGCC....	1
...AAGGCACGCGGTGAATACC....	1
...AAGGCACGCGGTGAATGCT....	1
...AAGGCACGCGGTGAATTCC....	1
...AAGGCCCGCGGTGAATGCC....	1
...AAGGCACGCGGTGAATGACA...	1
...AAGGCACGCGGTGAATGCCG...	1
...AAGGCACGCGGTGAATGCTA...	1
...AAGGCCCGCGGTGAATGCCA...	1
...AAGGCACGCGGTGAATGCC-TG.	1
...AAGGCACGCGGTGAATGCCATT.	1
...AAGGCACGCGGTGAATGCCTAT.	1
...AAGGCACGCGGTGAATGCCTCT.	1
....AGGCACGCGGTGAATGCC....	86
....AGGCACGCGGTGAATG......	38
....AGG-ACGCGGTGAATGCC....	37
....AGGCACGCGGTGAATGC.....	18
....AGGCACGCGGTGAATGCCT...	16
....AGTCACGCGGTGAATGCC....	13
....A-GCACGCGGTGAATGCC....	12
....AGGC-CGCGGTGAATGCC....	8
....AGGAACGCGGTGAATGCC....	6
....AGACACGCGGTGAATGCC....	5
....AGG-ACGCGGTGAATGC.....	4
....AGACACGCGGTGAATG......	2
....AGGTACGCGGTGAATGCC....	2
....ATGCACGCGGTGAATGCC....	2
....AGG-ACGCGGTGAATG......	1
....AGGCACGCGGTGGATG......	1
....AGTCACGCGGTGAATG......	1
....AGGCACGCGGT-AATGC.....	1
....AGGCACGCGGTGAATCC.....	1
....AGGCACG-GGTGAATGCC....	1
....AGGCACGCGGTGAACGCC....	1
....AGGCACGCGGTGAATACC....	1
....A-GCACGCGGTGAATGCCA...	1
....AGGCACGCGGTGAATGCCA...	1
.....GGCACGCGGTGAATGCC....	106
.....GGCACGCGGTGAATG......	30
.....GGCACGCGGTGAATGCCT...	23
.....GGCACGCGGTGAATGC.....	16
.....GG-ACGCGGTGAATGCC....	7
.....GGC-CGCGGTGAATGCC....	4
.....GG-ACGCGGTGAATG......	2
.....GGCACGCGGTTAATG......	2
.....GGCCCGCGGTGAATGCC....	2
.....GGTACGCGGTGAATGCC....	2
.....GGCACGCGGTGAAG.......	1
.....GGCACGCGGTGAAT.......	1
.....GGTACGCGGTGAAT.......	1
.....GGCACGCGGTG-ATG......	1
.....GGTACGCGGTGAATG......	1
.....GGCACGCGGTGAA-GC.....	1
.....GGAACGCGGTGAATGCC....	1
.....GGCAAGCGGTGAATGCC....	1
.....GGCACGCGGTGAAAGCC....	1
.....GGCACGCGGTGAACGCC....	1
.....GGCGCGCGGTGAATGCC....	1
.....GGGACGCGGTGAATGCC....	1
.....GGCACGCGGTGAATGCCA...	1
......GCACGCGGTGAATGCC....	2265
......GCACGCGGTGAATGCCT...	321
......GCACGCGGTGAATG......	176
......GCACGCGGTGAATGC.....	55
......ACACGCGGTGAATGCC....	40
......G-ACGCGGTGAATGCC....	23
......GCACGCGGTGAACGCC....	19
......GTACGCGGTGAATGCC....	17
......GCATGCGGTGAATGCC....	15
......TCACGCGGTGAATGCC....	14
......GAACGCGGTGAATGCC....	8
......GCACGCGGTGAA-GCC....	7
......GCGCGCGGTGAATGCC....	6
......GC-CGCGGTGAATGCC....	4
......GCACGCTGTGAATGCC....	4
......GTACGCGGTGAATGC.....	3
......TCACGCGGTGAATGC.....	3
......GCACGCGGTAAATGCC....	3
......GCACGCGGTG-ATGCC....	3
......ACACGCGGTGAATG......	2
......GTACGCGGTGAATG......	2
......GCACGCGATGAATGCC....	2
......GCACGCGCTGAATGCC....	2
......GCACGCGGCGAATGCC....	2
......GCACGCGGTGAGTGCC....	2
......GCACGCGTTGAATGCC....	2
......GCTCGCGGTGAATGCC....	2
......GCACGCGGTGAAGG......	1
......G-ACGCGGTGAATGC.....	1
......GCAAGCGGTGAATGCC....	1
......GCACGCGGGGAATGCC....	1
......GCACGCGGTGAATACC....	1
......GCACGCGGTGAATGCA....	1
......GCACGCGGTGAATGCG....	1
......GCACGCGGTTAATGCC....	1
......GCCCGCGGTGAATGCC....	1
.......CACGCGGTGAATGCC....	25681
.......CACGCGGTGAATGC.....	717
.......CACGCGGTGAATGCCA...	62
.......CACGCGGAGAATGCC....	38
.......CACGCGCTGAATGCC....	34
.......CACGCGGTG-ATGCC....	31
.......CACGCGGTGAATGCT....	26
.......CACGCGGTGAATACC....	25
.......CCCGCGGTGAATGCC....	24
.......CACGCGGTAAATGCC....	23
.......CACGCGGTGAACGCC....	22
.......CACGCGGTGAATGCCC...	13
.......CACGCTGTGAATGCC....	12
.......CACGCGGTGAAAGCC....	11
.......CACGCGGT-AATGCC....	10
.......CGCGCGGTGAATGCC....	10
.......CACGCGGTGAATGCA....	9
.......TACGCGGTGAATGCC....	9
.......CACGGGGTGAATGCC....	7
.......CACGCGGTGAATGCTA...	7
.......CACGCGGTCAATGCC....	6
.......CATGCGGTGAATGCC....	6
.......CACGCCGTGAATGCC....	5
.......CACGCGGTGAATGCCG...	5
.......CACGCGGTTAATGCC....	4
.......CACGCNGTGAATGCC....	4
.......CACGCGGTGAATCCC....	3
.......CACGCGGTGAATGCAA...	3
.......CACGCGG-GAATGCC....	2
.......CACGCGGTGAATTCC....	2
.......CACGCGGTGCATGCC....	2
.......CTCGCGGTGAATGCC....	2
.......CACGCGGTGAATGCCAT..	2
.......CACGCGGAGAATGC.....	1
.......CACGCGGTGAACGC.....	1
.......CACGCGGTTAATGC.....	1
.......CCCGCGGTGAATGC.....	1
.......CACGCGGTGAAGGCC....	1
.......CACGCGGTGAANGCC....	1
.......CACGCGGTGAATGCG....	1
.......CACGCGGAGAATGCCA...	1
.......CCCGCGGTGAATGCCA...	1
.......CACGCGGTGAATGCCTAG.	1
........ACGCGGTGAATGCC....	3099
........ACGCGGTGAACGCC....	6
........ACGCGGTGAATGC.....	3
........ACGCGGTCAATGCC....	3
........ACGCGGTGAATGCCA...	3
........ACGCGGTGAATGCCC...	2
........ACGCCGTGAATGCC....	1
........ACGCGGTGAATACC....	1
........ACGCGGTGAATGCA....	1
........ACGCGGTGAATGCT....	1
........ACGCGGTGAATGCAA...	1
........ACGCGGTGAATGCCAA..	1
.........CGCGGTGAATGCC....	87
.........CGCGGTGAATGCCA...	57
.........CGCGGTGAATGCAA...	3
.........CGCGGTGAATGCCAT..	3
.........CGCGGTGAATGCCAAT.	1

## Sheet: Summary
	Counts			Fraction of counts
	iso-miR-124	miR-124	entire region	iso-miR-124	miR-124
Replicate 1	127926	37423	216937	0.589692	0.172506
Replicate 2	129731	38862	237002	0.547384	0.163973
Replicate 3	95816	28329	172612	0.555095	0.16412
Sum	353473	104614	626551	N/A	N/A
Mean	117824	34871.3	208850	0.564057	0.166866
SD	19081.1	5711.33	32947.9	0.0225331	0.00488487
