# Supplementary material for: MiR-CLIP reveals iso-miR selective regulation in the miR-124 targetome
Source: Nucleic Acids Res. 2020 Dec 9;49(1):25–37. doi: 10.1093/nar/gkaa1117 (PMC7797034; doi:10.1093/nar/gkaa1117)
Supplement: gkaa1117_Supplemental_Files [file gkaa1117_supplemental_files.zip › Wang Table S11.xlsx]

## Sheet: ProteinExpressionTable
	Normalized relative expressions (log2)									Median expression (log2)			Expression Change (log2)		Percentage Inhibition (residual protein)		pValue
	Canonical miR-124			Shifted iso- miR-124			Control
Protein_ID	Replicate1	Replicate2	Replicate3	Replicate4	Replicate5	Replicate6	Replicate7	Replicate8	Replicate9	Canonical	Shifted	Control	FoldChange_Canonical_vs_Control	FoldChange_Shifted_vs_Control	Canonical_vs_Control	Shifted_vs_Control	pValue_Canonical_vs_Control	pValue_Shifted_vs_Control
EZR	NA	-0.0267006	-0.40547	-0.170059	0.0269474	-0.0996802	-0.0535578	0.425316	0.0334336	-0.216085	-0.0996802	0.0334336	-0.249519	-0.133114			0.234747	0.243793
DNMT1	-0.120907	-0.368174	-0.371704	-0.306981	-0.104106	0.198845	0.169069	0.14926	0.343386	-0.368174	-0.104106	0.169069	-0.537243	-0.273175	68.9087	82.7496	0.00800224	0.141593
OCRL	0.175561	-0.21252	0.0922954	-0.410547	0.0423149	-0.0530017	0	0.0474719	-0.0746752	0.0922954	-0.0530017	0	0.0922954	-0.0530017			0.834226	0.4084
CHD3	0.111211	-0.114999	0.1242	-0.37174	0.0184786	-0.20897	0.130408	0.288437	0.0810118	0.111211	-0.20897	0.130408	-0.0191971	-0.339378			0.273462	0.0520108
RALGAPA1	0	-0.00666062	0.280205	-0.435324	0.0462069	0.327751	-0.200311	-0.0533856	0.0212662	0	0.0462069	-0.0533856	0.0533856	0.0995925			0.215633	0.818025
LAMTOR1	-0.177211	-0.77819	-0.245212	-0.349915	-0.0155552	0.429913	0.176525	0.642833	0.444474	-0.245212	-0.0155552	0.444474	-0.689686	-0.460029	61.9989	72.6972	0.0243747	0.203391
ZNF280B	-0.211278	-0.712297	-0.556805	-0.517941	0.00166049	-0.0916977	0.247188	0.104348	0.0142041	-0.556805	-0.0916977	0.104348	-0.661153	-0.196046	63.2373	87.294	0.0194587	0.135081
MINK1	-0.273459	-0.148335	0.0135033	-0.516539	0.0396583	0.168524	-0.217664	0.0799672	-0.188569	-0.148335	0.0396583	-0.188569	0.0402339	0.228227			0.838819	0.980583
MFSD9	-0.0639948	-0.0548582	0.0411803	0.48779	0.508559	-1.47857	0	0.852019	0.0792718	-0.0548582	0.48779	0.0792718	-0.13413	0.408518			0.286699	0.544725

## Sheet: Normalized_peptide_expression
		Normalized Expression									Normalized Median Centered Expression
ProteinID	Peptide_sequence	sample1	sample2	sample3	sample4	sample5	sample6	sample7	sample8	sample9	sample1	sample2	sample3	sample4	sample5	sample6	sample7	sample8	sample9
EZR	IQVWHAEHR	NA	18.7863	18.4076	18.8443	19.003	18.6538	18.255	19.0798	18.8397	NA	-0.0267006	-0.40547	0.0312476	0.189954	-0.159194	-0.558019	0.266794	0.0267006
EZR	SQEQLAAELAEYTAK	NA	NA	NA	13.4736	13.709	13.8048	14.2959	14.4289	13.8852	NA	NA	NA	-0.371366	-0.136059	-0.0401667	0.450904	0.583838	0.0401667
DNMT1	VARPLPAEEPER	14.7384	14.7103	14.8767	15.5239	15.1064	14.4341	15.1907	15.1142	14.8772	-0.138826	-0.166992	-0.000578025	0.646643	0.229146	-0.443111	0.313442	0.236992	0
DNMT1	LPLFPEPLHVFAPR	16.7528	13.9726	16.0699	15.5833	16.8737	17.4626	17.0215	17.0619	17.2769	-0.120907	-2.90118	-0.803876	-1.29041	0	0.588822	0.147755	0.188169	0.403181
DNMT1	DTMSDLPEVR	14.1587	14.7163	14.7388	15.2544	15.5732	15.3423	15.8494	15.7017	15.6857	-1.18364	-0.625997	-0.603558	-0.0878977	0.230904	0	0.507138	0.359397	0.343386
DNMT1	FFLLENVR	17.034	17.405	17.6535	16.5553	16.8732	17.2802	17.0185	17.0814	17.3288	-0.0474248	0.323649	0.572148	-0.526064	-0.208213	0.198845	-0.0628928	0	0.247437
DNMT1	SDGEAKPEPSPSPR	NA	11.1259	11.0964	11.6759	10.99	NA	11.4267	11.3466	NA	NA	-0.110352	-0.139851	0.439586	-0.246243	NA	0.190382	0.110352	NA
OCRL	FDQLNIQR	16.3885	16.1758	16.7844	15.7978	16.2553	16.1327	16.213	16.2476	16.1383	0.175561	-0.0371356	0.571416	-0.415157	0.0423149	-0.0803033	0	0.0346623	-0.0746752
OCRL	AFVDFNEGEIK	15.7907	15.3428	15.6476	15.3809	15.5553	15.7029	15.355	15.6028	15.4421	0.235337	-0.21252	0.0922954	-0.174415	0	0.147586	-0.200375	0.0474719	-0.113256
OCRL	GTNVNQLNYR	13.9648	14.1853	14.5255	14.0598	14.2421	13.6867	13.9234	13.7061	13.5867	0	0.22059	0.560748	0.0950394	0.277376	-0.278073	-0.0413753	-0.258614	-0.378089
OCRL	MENDFLPSLELSR	15.032	14.0623	15.0044	14.4649	15.1503	15.588	15.2479	15.301	14.9812	0	-0.969678	-0.0276048	-0.567135	0.118304	0.555984	0.215841	0.269003	-0.0507722
Q12873	LPSGAYEGGALIK	14.2872	13.8965	14.1737	13.6999	13.9747	14.0575	14.1105	14.5135	14.2725	0.17672	-0.213968	0.0631832	-0.410547	-0.135757	-0.0530017	0	0.403007	0.162024
CHD3	VQEFEHINGR	NA	12.4257	12.7136	11.9062	12.4578	11.8484	12.7405	12.6156	12.4098	NA	-0.016031	0.27187	-0.535542	0.016031	-0.593297	0.298784	0.173866	-0.031968
CHD3	VGGNIEVLGFNTR	15.0031	15.0247	15.1426	14.6244	15.0233	14.6329	14.9369	14.9016	14.9574	0.0457012	0.0673165	0.185217	-0.332933	0.0659674	-0.324497	-0.0204888	-0.055809	0
CHD3	FAEAECLAESHQHLSK	NA	14.6208	14.8924	15.0135	15.0554	14.941	15.2952	15.5664	15.2173	NA	-0.413607	-0.141985	-0.0209261	0.0209261	-0.0934423	0.260815	0.531949	0.18291
RALGAPA1	SLIPLYQNFYEER	14.2143	15.0201	15.3425	14.3628	15.2488	15.2445	14.8108	15.0111	14.9923	-0.796851	0.00897924	0.331391	-0.648336	0.23772	0.233419	-0.200311	0	-0.0187921
RALGAPA1	NLYSLDLSDLPLDK	13.2503	12.7013	13.3715	12.2878	13.1663	13.5195	13.2495	13.1893	13.3522	0.000839672	-0.548172	0.122028	-0.961667	-0.083172	0.270021	0	-0.0601451	0.102779
RALGAPA1	ILTPWLFK	14.8263	14.2158	14.5027	14.0002	14.2225	14.9534	13.8257	14.008	14.2438	0.603774	-0.00666062	0.280205	-0.222312	0	0.730922	-0.396803	-0.214532	0.0212662
RALGAPA1	SSSTSDILEPFTVER	11.54	9.99652	11.5119	11.8005	11.6324	11.9255	11.3103	11.4934	11.5658	0	-1.54349	-0.0280764	0.26052	0.0924138	0.385481	-0.229686	-0.046626	0.0257913
RALGAPA1	TTEPEQSHSNTSTLTER	8.19655	9.30594	9.35889	NA	NA	NA	8.47403	NA	7.29644	-0.277483	0.831912	0.884861	NA	NA	NA	0	NA	-1.17759
LAMTOR1	LLLDPSSPPTK	16.3504	16.4663	16.7048	16.1032	16.6555	17.0321	16.8822	17.3985	17.0999	-0.354422	-0.2385	0	-0.60157	-0.0492605	0.327363	0.17742	0.693689	0.395086
LAMTOR1	TDEQALLSSILAK	15.3083	13.7393	14.8179	14.944	15.2772	15.8408	15.484	15.9003	15.8022	0	-1.56904	-0.490424	-0.364384	-0.0311103	0.532464	0.17563	0.591977	0.493862
LAMTOR1	LAVLSSSLTHWK	15.0372	14.5917	13.5459	14.2877	14.6231	15.4854	13.5001	15.5872	15.2884	0.414072	-0.0313863	-1.07724	-0.335445	0	0.86228	-1.12304	0.964094	0.665293
LAMTOR1	ALNGAEPNYHSLPSAR	13.3282	14.4155	15.7334	16.0974	15.971	15.4682	16.3141	16.052	15.576	-2.40516	-1.31788	0	0.364048	0.237627	-0.26521	0.580672	0.318599	-0.157395
ZNF280B	VTPGSWSR	11.2361	10.4928	10.625	8.50807	11.2084	10.6625	11.4669	11.2269	11.2051	0.0309869	-0.712297	-0.580063	-2.69702	0.00332099	-0.542578	0.26185	0.0218397	0
ZNF280B	TDILSLTSQNK	10.7946	10.8033	11.3031	10.3353	10.746	10.8344	11.0669	10.9889	11.064	-0.0397798	-0.0311365	0.468723	-0.499126	-0.0884589	0	0.232526	0.154446	0.229634
ZNF280B	LQFLTFK	10.2915	NA	10.1407	10.1375	10.6925	10.9144	10.7321	10.7958	10.6561	-0.382777	NA	-0.533546	-0.536757	0.0181802	0.240125	0.057781	0.121483	-0.0181802
ZNF280B	STDSPIIIEPLSKPDYR	10.1098	10.0308	10.4168	11.3109	11.0286	10.8453	11.5197	11.1159	11.0571	-0.918812	-0.997843	-0.611801	0.282268	0	-0.183395	0.491099	0.0872136	0.0284082
ZNF280B	GEGQPEQK	NA	NA	NA	NA	NA	NA	NA	NA	NA	NA	NA	NA	NA	NA	NA	NA	NA	NA
MINK1	LDQLQYDVR	13.0972	13.1538	13.4505	12.8772	13.4903	13.619	13.2617	13.6551	13.4611	-0.353283	-0.296671	0	-0.573289	0.0398734	0.168524	-0.188789	0.204639	0.0106353
MINK1	FIDFIDTCLIK	14.6277	14.2623	14.8487	13.8025	14.571	14.5271	14.0157	13.871	13.842	0.365398	0	0.586436	-0.459789	0.308744	0.26477	-0.246538	-0.39127	-0.420319
MINK1	SLDDIDLSALR	9.79482	10.527	9.98846	9.03222	9.9362	10.4556	10.1652	9.73293	10.2467	-0.193636	0.53859	0	-0.95624	-0.0522608	0.467107	0.176702	-0.255525	0.258195
MINK1	SQSLQDQPTR	NA	NA	NA	NA	NA	10.3684	NA	10.4586	9.78775	NA	NA	NA	NA	NA	0	NA	0.0902028	-0.58068
MINK1	GSVVNVNPTNTR	10.9588	10.9744	11.3402	11.3132	11.3526	11.3932	10.8101	11.3932	11.1246	-0.354394	-0.338814	0.0270066	0	0.0394432	0.0799753	-0.503097	0.0799672	-0.188569
MFSD9	LVSETAER	11.4222	11.541	11.7892	11.4834	11.5099	11.2467	12.0759	12.0534	11.8021	-0.118821	0	0.248164	-0.0576658	-0.031085	-0.294271	0.53483	0.512397	0.261095
MFSD9	SHDTVQEAATSR	3.23246	7.35628	8.96716	9.92721	9.94217	6.23109	8.89397	10.0856	8.79142	-5.66151	-1.53768	0.0731918	1.03325	1.0482	-2.66287	0	1.19164	-0.102551
MFSD9	VPAGIFK	8.02885	8.9181	8.04719	NA	NA	NA	7.07212	NA	NA	-0.00916869	0.880081	0.00916869	NA	NA	NA	-0.965896	NA	NA
MFSD9	TGTEAEAADSGAVGAR	7.77835	7.26056	7.37028	NA	NA	NA	NA	NA	NA	0.408078	-0.109716	0	NA	NA	NA	NA	NA	NA
